# Supplementary material for: Genome-Wide Identification, Classification, Expression Analysis, and Screening of Drought and Heat Resistance-Related Candidates of the Rboh Gene Family in Wheat
Source: Plants (Basel). 2024 Nov 30;13(23):3377. doi: 10.3390/plants13233377 (PMC11644269; doi:10.3390/plants13233377)
Supplement: Supplementary file 1 [file plants-13-03377-s001.zip]

Archive with 5 entries (5 files):
- Table S1 Domains of TaRboh proteins predicted by SMART analysis.xlsx
- Table S2 Physicochemical properties and subcellular localization predictions of TaRboh proteins.xlsx
- Table S3 Function and classification of cis-elements in TaRboh genes.xlsx
- Table S4 Homologous pairs and Ka∕Ks value from collinearity analysis.xlsx
- Table S5 The primers of TaRbohs and refrerence gene for the qRT-PCR analysis.xlsx
