# Supplementary material for: Genome-Wide Identification, Classification, Expression Analysis, and Screening of Drought and Heat Resistance-Related Candidates of the Rboh Gene Family in Wheat
Source: Plants (Basel). 2024 Nov 30;13(23):3377. doi: 10.3390/plants13233377 (PMC11644269; doi:10.3390/plants13233377)
Supplement: Supplementary file 1 [file plants-13-03377-s001.zip › Table S1 Domains of TaRboh proteins predicted by SMART analysis.xlsx]

## Sheet: Sheet1
Table S1 Domains in TaRboh Proteins
Gene ID	Gene Name	start	end	domain
TraesCS1A02G285700	TaRboh01	5	25	low_complexity_region
TraesCS1A02G285700	TaRboh01	40	58	low_complexity_region
TraesCS1A02G285700	TaRboh01	130	229	Pfam:NADPH_Ox
TraesCS1A02G285700	TaRboh01	230	258	Blast:EFh
TraesCS1A02G285700	TaRboh01	274	302	Blast:EFh
TraesCS1A02G285700	TaRboh01	349	366	transmembrane_domain
TraesCS1A02G285700	TaRboh01	386	580	Pfam:Ferric_reduct
TraesCS1A02G285700	TaRboh01	621	744	Pfam:FAD_binding_8
TraesCS1A02G285700	TaRboh01	750	917	Pfam:NAD_binding_6
TraesCS1A02G290700	TaRboh02	28	128	Pfam:NADPH_Ox
TraesCS1A02G290700	TaRboh02	129	157	EFh
TraesCS1A02G290700	TaRboh02	173	201	EFh
TraesCS1A02G290700	TaRboh02	249	268	transmembrane_domain
TraesCS1A02G290700	TaRboh02	287	444	Pfam:Ferric_reduct
TraesCS1A02G290700	TaRboh02	485	609	Pfam:FAD_binding_8
TraesCS1A02G290700	TaRboh02	615	783	Pfam:NAD_binding_6
TraesCS1A02G290700	TaRboh02	785	796	low_complexity_region
TraesCS1A02G347700	TaRboh03	2	20	low_complexity_region
TraesCS1A02G347700	TaRboh03	30	45	low_complexity_region
TraesCS1A02G347700	TaRboh03	68	85	low_complexity_region
TraesCS1A02G347700	TaRboh03	95	110	low_complexity_region
TraesCS1A02G347700	TaRboh03	179	279	Pfam:NADPH_Ox
TraesCS1A02G347700	TaRboh03	280	308	Blast:EFh
TraesCS1A02G347700	TaRboh03	324	349	Blast:EFh
TraesCS1A02G347700	TaRboh03	400	419	transmembrane_domain
TraesCS1A02G347700	TaRboh03	438	594	Pfam:Ferric_reduct
TraesCS1A02G347700	TaRboh03	635	751	Pfam:FAD_binding_8
TraesCS1A02G347700	TaRboh03	757	944	Pfam:NAD_binding_6
TraesCS1B02G295200	TaRboh04	59	70	low_complexity_region
TraesCS1B02G295200	TaRboh04	141	235	Pfam:NADPH_Ox
TraesCS1B02G295200	TaRboh04	236	264	EFh
TraesCS1B02G295200	TaRboh04	280	308	EFh
TraesCS1B02G295200	TaRboh04	345	439	Pfam:NADPH_Ox
TraesCS1B02G295200	TaRboh04	479	507	EFh
TraesCS1B02G295200	TaRboh04	544	563	transmembrane_domain
TraesCS1B02G295200	TaRboh04	582	781	Pfam:Ferric_reduct
TraesCS1B02G295200	TaRboh04	822	841	transmembrane_domain
TraesCS1B02G295200	TaRboh04	852	1032	Pfam:FAD_binding_8
TraesCS1B02G295200	TaRboh04	1038	1206	Pfam:NAD_binding_6
TraesCS1B02G295300	TaRboh05	5	17	low_complexity_region
TraesCS1B02G295300	TaRboh05	59	157	Pfam:NADPH_Ox
TraesCS1B02G295300	TaRboh05	158	186	Blast:EFh
TraesCS1B02G295300	TaRboh05	266	283	transmembrane_domain
TraesCS1B02G295300	TaRboh05	303	501	Pfam:Ferric_reduct
TraesCS1B02G295300	TaRboh05	517	534	transmembrane_domain
TraesCS1B02G295300	TaRboh05	543	667	Pfam:FAD_binding_8
TraesCS1B02G295300	TaRboh05	666	835	Pfam:NAD_binding_6
TraesCS1B02G300000	TaRboh06	74	85	low_complexity_region
TraesCS1B02G300000	TaRboh06	118	218	Pfam:NADPH_Ox
TraesCS1B02G300000	TaRboh06	219	247	EFh
TraesCS1B02G300000	TaRboh06	263	291	EFh
TraesCS1B02G300000	TaRboh06	339	358	transmembrane_domain
TraesCS1B02G300000	TaRboh06	377	534	Pfam:Ferric_reduct
TraesCS1B02G300000	TaRboh06	575	699	Pfam:FAD_binding_8
TraesCS1B02G300000	TaRboh06	705	873	Pfam:NAD_binding_6
TraesCS1B02G300000	TaRboh06	875	886	low_complexity_region
TraesCS1B02G362200	TaRboh07	5	24	low_complexity_region
TraesCS1B02G362200	TaRboh07	31	46	low_complexity_region
TraesCS1B02G362200	TaRboh07	70	92	low_complexity_region
TraesCS1B02G362200	TaRboh07	101	116	low_complexity_region
TraesCS1B02G362200	TaRboh07	157	172	low_complexity_region
TraesCS1B02G362200	TaRboh07	190	290	Pfam:NADPH_Ox
TraesCS1B02G362200	TaRboh07	291	319	Blast:EFh
TraesCS1B02G362200	TaRboh07	335	360	Blast:EFh
TraesCS1B02G362200	TaRboh07	411	430	transmembrane_domain
TraesCS1B02G362200	TaRboh07	449	605	Pfam:Ferric_reduct
TraesCS1B02G362200	TaRboh07	621	635	transmembrane_domain
TraesCS1B02G362200	TaRboh07	646	762	Pfam:FAD_binding_8
TraesCS1B02G362200	TaRboh07	768	955	Pfam:NAD_binding_6
TraesCS1D02G284800	TaRboh08	4	15	low_complexity_region
TraesCS1D02G284800	TaRboh08	34	53	low_complexity_region
TraesCS1D02G284800	TaRboh08	75	91	low_complexity_region
TraesCS1D02G284800	TaRboh08	113	121	low_complexity_region
TraesCS1D02G284800	TaRboh08	127	139	low_complexity_region
TraesCS1D02G284800	TaRboh08	193	294	Pfam:NADPH_Ox
TraesCS1D02G284800	TaRboh08	295	323	EFh
TraesCS1D02G284800	TaRboh08	339	367	EFh
TraesCS1D02G284800	TaRboh08	414	431	transmembrane_domain
TraesCS1D02G284800	TaRboh08	451	645	Pfam:Ferric_reduct
TraesCS1D02G284800	TaRboh08	686	809	Pfam:FAD_binding_8
TraesCS1D02G284800	TaRboh08	815	982	Pfam:NAD_binding_6
TraesCS1D02G284900	TaRboh09	58	66	low_complexity_region
TraesCS1D02G284900	TaRboh09	136	230	Pfam:NADPH_Ox
TraesCS1D02G284900	TaRboh09	231	259	EFh
TraesCS1D02G284900	TaRboh09	275	303	EFh
TraesCS1D02G284900	TaRboh09	352	445	Pfam:NADPH_Ox
TraesCS1D02G284900	TaRboh09	447	475	EFh
TraesCS1D02G284900	TaRboh09	491	519	EFh
TraesCS1D02G284900	TaRboh09	601	800	Pfam:Ferric_reduct
TraesCS1D02G284900	TaRboh09	841	969	Pfam:FAD_binding_8
TraesCS1D02G284900	TaRboh09	975	1143	Pfam:NAD_binding_6
TraesCS1D02G285000	TaRboh10	59	158	Pfam:NADPH_Ox
TraesCS1D02G285000	TaRboh10	159	187	Blast:EFh
TraesCS1D02G285000	TaRboh10	263	282	transmembrane_domain
TraesCS1D02G285000	TaRboh10	308	479	Pfam:Ferric_reduct
TraesCS1D02G285000	TaRboh10	521	698	Pfam:FAD_binding_8
TraesCS1D02G285000	TaRboh10	704	872	Pfam:NAD_binding_6
TraesCS1D02G289300	TaRboh11	28	128	Pfam:NADPH_Ox
TraesCS1D02G289300	TaRboh11	129	157	EFh
TraesCS1D02G289300	TaRboh11	173	201	EFh
TraesCS1D02G289300	TaRboh11	249	268	transmembrane_domain
TraesCS1D02G289300	TaRboh11	287	444	Pfam:Ferric_reduct
TraesCS1D02G289300	TaRboh11	485	609	Pfam:FAD_binding_8
TraesCS1D02G289300	TaRboh11	615	783	Pfam:NAD_binding_6
TraesCS1D02G289300	TaRboh11	785	796	low_complexity_region
TraesCS1D02G350600	TaRboh12	2	22	low_complexity_region
TraesCS1D02G350600	TaRboh12	29	44	low_complexity_region
TraesCS1D02G350600	TaRboh12	67	89	low_complexity_region
TraesCS1D02G350600	TaRboh12	99	112	low_complexity_region
TraesCS1D02G350600	TaRboh12	153	168	low_complexity_region
TraesCS1D02G350600	TaRboh12	186	286	Pfam:NADPH_Ox
TraesCS1D02G350600	TaRboh12	287	315	Blast:EFh
TraesCS1D02G350600	TaRboh12	331	356	Blast:EFh
TraesCS1D02G350600	TaRboh12	407	426	transmembrane_domain
TraesCS1D02G350600	TaRboh12	445	601	Pfam:Ferric_reduct
TraesCS1D02G350600	TaRboh12	642	758	Pfam:FAD_binding_8
TraesCS1D02G350600	TaRboh12	764	951	Pfam:NAD_binding_6
TraesCS3A02G182900	TaRboh13	88	102	low_complexity_region
TraesCS3A02G182900	TaRboh13	129	227	Pfam:NADPH_Ox
TraesCS3A02G182900	TaRboh13	228	256	EFh
TraesCS3A02G182900	TaRboh13	272	300	EFh
TraesCS3A02G182900	TaRboh13	313	324	low_complexity_region
TraesCS3A02G182900	TaRboh13	351	370	transmembrane_domain
TraesCS3A02G182900	TaRboh13	389	547	Pfam:Ferric_reduct
TraesCS3A02G182900	TaRboh13	587	708	Pfam:FAD_binding_8
TraesCS3A02G182900	TaRboh13	714	884	Pfam:NAD_binding_6
TraesCS3A02G280200	TaRboh14	62	74	low_complexity_region
TraesCS3A02G280200	TaRboh14	93	109	low_complexity_region
TraesCS3A02G280200	TaRboh14	130	140	low_complexity_region
TraesCS3A02G280200	TaRboh14	166	224	Pfam:NADPH_Ox
TraesCS3A02G280200	TaRboh14	240	295	Pfam:NADPH_Ox
TraesCS3A02G280200	TaRboh14	296	324	Blast:EFh
TraesCS3A02G280200	TaRboh14	340	365	Blast:EFh
TraesCS3A02G280200	TaRboh14	415	434	transmembrane_domain
TraesCS3A02G280200	TaRboh14	453	609	Pfam:Ferric_reduct
TraesCS3A02G280200	TaRboh14	650	766	Pfam:FAD_binding_8
TraesCS3A02G280200	TaRboh14	772	959	Pfam:NAD_binding_6
TraesCS3A02G354200	TaRboh15	24	43	low_complexity_region
TraesCS3A02G354200	TaRboh15	79	180	Pfam:NADPH_Ox
TraesCS3A02G354200	TaRboh15	181	209	Blast:EFh
TraesCS3A02G354200	TaRboh15	225	253	Blast:EFh
TraesCS3A02G354200	TaRboh15	301	319	transmembrane_domain
TraesCS3A02G354200	TaRboh15	339	496	Pfam:Ferric_reduct
TraesCS3A02G354200	TaRboh15	537	661	Pfam:FAD_binding_8
TraesCS3A02G354200	TaRboh15	667	834	Pfam:NAD_binding_6
TraesCS3B02G212900	TaRboh16	129	227	Pfam:NADPH_Ox
TraesCS3B02G212900	TaRboh16	389	547	Pfam:Ferric_reduct
TraesCS3B02G212900	TaRboh16	587	708	Pfam:FAD_binding_8
TraesCS3B02G212900	TaRboh16	714	884	Pfam:NAD_binding_6
TraesCS3B02G314000	TaRboh17	59	70	low_complexity_region
TraesCS3B02G314000	TaRboh17	89	105	low_complexity_region
TraesCS3B02G314000	TaRboh17	165	263	Pfam:NADPH_Ox
TraesCS3B02G314000	TaRboh17	264	292	Blast:EFh
TraesCS3B02G314000	TaRboh17	308	333	Blast:EFh
TraesCS3B02G314000	TaRboh17	383	402	transmembrane_domain
TraesCS3B02G314000	TaRboh17	421	577	Pfam:Ferric_reduct
TraesCS3B02G314000	TaRboh17	618	734	Pfam:FAD_binding_8
TraesCS3B02G314000	TaRboh17	740	927	Pfam:NAD_binding_6
TraesCS3B02G386600	TaRboh18	23	42	low_complexity_region
TraesCS3B02G386600	TaRboh18	78	179	Pfam:NADPH_Ox
TraesCS3B02G386600	TaRboh18	180	208	Blast:EFh
TraesCS3B02G386600	TaRboh18	224	252	Blast:EFh
TraesCS3B02G386600	TaRboh18	300	318	transmembrane_domain
TraesCS3B02G386600	TaRboh18	338	495	Pfam:Ferric_reduct
TraesCS3B02G386600	TaRboh18	536	660	Pfam:FAD_binding_8
TraesCS3B02G386600	TaRboh18	666	833	Pfam:NAD_binding_6
TraesCS3D02G187300	TaRboh19	90	102	low_complexity_region
TraesCS3D02G187300	TaRboh19	129	227	Pfam:NADPH_Ox
TraesCS3D02G187300	TaRboh19	228	256	EFh
TraesCS3D02G187300	TaRboh19	272	300	EFh
TraesCS3D02G187300	TaRboh19	313	327	low_complexity_region
TraesCS3D02G187300	TaRboh19	351	370	transmembrane_domain
TraesCS3D02G187300	TaRboh19	389	547	Pfam:Ferric_reduct
TraesCS3D02G187300	TaRboh19	587	708	Pfam:FAD_binding_8
TraesCS3D02G187300	TaRboh19	714	883	Pfam:NAD_binding_6
TraesCS3D02G279900	TaRboh20	62	73	low_complexity_region
TraesCS3D02G279900	TaRboh20	91	107	low_complexity_region
TraesCS3D02G279900	TaRboh20	131	145	low_complexity_region
TraesCS3D02G279900	TaRboh20	167	265	Pfam:NADPH_Ox
TraesCS3D02G279900	TaRboh20	266	294	Blast:EFh
TraesCS3D02G279900	TaRboh20	310	335	Blast:EFh
TraesCS3D02G279900	TaRboh20	385	404	transmembrane_domain
TraesCS3D02G279900	TaRboh20	423	579	Pfam:Ferric_reduct
TraesCS3D02G279900	TaRboh20	620	736	Pfam:FAD_binding_8
TraesCS3D02G279900	TaRboh20	742	929	Pfam:NAD_binding_6
TraesCS3D02G347900	TaRboh21	23	39	low_complexity_region
TraesCS3D02G347900	TaRboh21	75	176	Pfam:NADPH_Ox
TraesCS3D02G347900	TaRboh21	177	205	Blast:EFh
TraesCS3D02G347900	TaRboh21	221	249	Blast:EFh
TraesCS3D02G347900	TaRboh21	297	315	transmembrane_domain
TraesCS3D02G347900	TaRboh21	335	492	Pfam:Ferric_reduct
TraesCS3D02G347900	TaRboh21	533	657	Pfam:FAD_binding_8
TraesCS3D02G347900	TaRboh21	663	830	Pfam:NAD_binding_6
TraesCS4B02G327800	TaRboh22	5	19	low_complexity_region
TraesCS4B02G327800	TaRboh22	63	70	low_complexity_region
TraesCS4B02G327800	TaRboh22	147	244	Pfam:NADPH_Ox
TraesCS4B02G327800	TaRboh22	245	273	EFh
TraesCS4B02G327800	TaRboh22	289	317	EFh
TraesCS4B02G327800	TaRboh22	368	385	transmembrane_domain
TraesCS4B02G327800	TaRboh22	405	563	Pfam:Ferric_reduct
TraesCS4B02G327800	TaRboh22	604	726	Pfam:FAD_binding_8
TraesCS4B02G327800	TaRboh22	732	900	Pfam:NAD_binding_6
TraesCS4B02G358800	TaRboh23	58	73	low_complexity_region
TraesCS4B02G358800	TaRboh23	76	174	Pfam:NADPH_Ox
TraesCS4B02G358800	TaRboh23	175	203	Blast:EFh
TraesCS4B02G358800	TaRboh23	236	245	low_complexity_region
TraesCS4B02G358800	TaRboh23	298	317	transmembrane_domain
TraesCS4B02G358800	TaRboh23	336	494	Pfam:Ferric_reduct
TraesCS4B02G358800	TaRboh23	512	531	transmembrane_domain
TraesCS4B02G358800	TaRboh23	534	655	Pfam:FAD_binding_8
TraesCS4B02G358800	TaRboh23	661	830	Pfam:NAD_binding_6
TraesCS4D02G324800	TaRboh24	5	20	low_complexity_region
TraesCS4D02G324800	TaRboh24	52	63	low_complexity_region
TraesCS4D02G324800	TaRboh24	65	71	low_complexity_region
TraesCS4D02G324800	TaRboh24	148	245	Pfam:NADPH_Ox
TraesCS4D02G324800	TaRboh24	246	274	EFh
TraesCS4D02G324800	TaRboh24	290	318	EFh
TraesCS4D02G324800	TaRboh24	369	386	transmembrane_domain
TraesCS4D02G324800	TaRboh24	406	564	Pfam:Ferric_reduct
TraesCS4D02G324800	TaRboh24	605	727	Pfam:FAD_binding_8
TraesCS4D02G324800	TaRboh24	733	901	Pfam:NAD_binding_6
TraesCS4D02G352200	TaRboh25	58	73	low_complexity_region
TraesCS4D02G352200	TaRboh25	76	174	Pfam:NADPH_Ox
TraesCS4D02G352200	TaRboh25	175	203	Blast:EFh
TraesCS4D02G352200	TaRboh25	236	245	low_complexity_region
TraesCS4D02G352200	TaRboh25	298	317	transmembrane_domain
TraesCS4D02G352200	TaRboh25	336	494	Pfam:Ferric_reduct
TraesCS4D02G352200	TaRboh25	512	531	transmembrane_domain
TraesCS4D02G352200	TaRboh25	534	655	Pfam:FAD_binding_8
TraesCS4D02G352200	TaRboh25	661	830	Pfam:NAD_binding_6
TraesCS5A02G093600	TaRboh26	43	59	low_complexity_region
TraesCS5A02G093600	TaRboh26	66	77	low_complexity_region
TraesCS5A02G093600	TaRboh26	101	200	Pfam:NADPH_Ox
TraesCS5A02G093600	TaRboh26	201	233	Pfam:EF-hand_6
TraesCS5A02G093600	TaRboh26	268	289	low_complexity_region
TraesCS5A02G093600	TaRboh26	330	352	transmembrane_domain
TraesCS5A02G093600	TaRboh26	369	527	Pfam:Ferric_reduct
TraesCS5A02G093600	TaRboh26	569	691	Pfam:FAD_binding_8
TraesCS5A02G093600	TaRboh26	697	860	Pfam:NAD_binding_6
TraesCS5A02G211800	TaRboh27	24	40	low_complexity_region
TraesCS5A02G211800	TaRboh27	48	58	low_complexity_region
TraesCS5A02G211800	TaRboh27	68	84	low_complexity_region
TraesCS5A02G211800	TaRboh27	133	147	low_complexity_region
TraesCS5A02G211800	TaRboh27	167	269	Pfam:NADPH_Ox
TraesCS5A02G211800	TaRboh27	270	298	Blast:EFh
TraesCS5A02G211800	TaRboh27	314	341	Blast:EFh
TraesCS5A02G211800	TaRboh27	365	376	low_complexity_region
TraesCS5A02G211800	TaRboh27	388	414	low_complexity_region
TraesCS5A02G211800	TaRboh27	421	440	transmembrane_domain
TraesCS5A02G211800	TaRboh27	459	620	Pfam:Ferric_reduct
TraesCS5A02G211800	TaRboh27	661	780	Pfam:FAD_binding_8
TraesCS5A02G211800	TaRboh27	786	972	Pfam:NAD_binding_6
TraesCS5A02G301700	TaRboh28	5	17	low_complexity_region
TraesCS5A02G301700	TaRboh28	51	65	low_complexity_region
TraesCS5A02G301700	TaRboh28	146	241	Pfam:NADPH_Ox
TraesCS5A02G301700	TaRboh28	242	270	EFh
TraesCS5A02G301700	TaRboh28	286	314	EFh
TraesCS5A02G301700	TaRboh28	364	386	transmembrane_domain
TraesCS5A02G301700	TaRboh28	405	563	Pfam:Ferric_reduct
TraesCS5A02G301700	TaRboh28	604	728	Pfam:FAD_binding_8
TraesCS5A02G301700	TaRboh28	734	903	Pfam:NAD_binding_6
TraesCS5A02G499900	TaRboh29	5	20	low_complexity_region
TraesCS5A02G499900	TaRboh29	64	72	low_complexity_region
TraesCS5A02G499900	TaRboh29	149	246	Pfam:NADPH_Ox
TraesCS5A02G499900	TaRboh29	247	275	EFh
TraesCS5A02G499900	TaRboh29	291	319	EFh
TraesCS5A02G499900	TaRboh29	370	387	transmembrane_domain
TraesCS5A02G499900	TaRboh29	407	565	Pfam:Ferric_reduct
TraesCS5A02G499900	TaRboh29	606	727	Pfam:FAD_binding_8
TraesCS5A02G499900	TaRboh29	733	902	Pfam:NAD_binding_6
TraesCS5A02G527600	TaRboh30	58	73	low_complexity_region
TraesCS5A02G527600	TaRboh30	76	174	Pfam:NADPH_Ox
TraesCS5A02G527600	TaRboh30	175	203	Blast:EFh
TraesCS5A02G527600	TaRboh30	236	245	low_complexity_region
TraesCS5A02G527600	TaRboh30	298	317	transmembrane_domain
TraesCS5A02G527600	TaRboh30	336	494	Pfam:Ferric_reduct
TraesCS5A02G527600	TaRboh30	512	531	transmembrane_domain
TraesCS5A02G527600	TaRboh30	534	655	Pfam:FAD_binding_8
TraesCS5A02G527600	TaRboh30	661	830	Pfam:NAD_binding_6
TraesCS5B02G099700	TaRboh31	5	16	low_complexity_region
TraesCS5B02G099700	TaRboh31	46	62	low_complexity_region
TraesCS5B02G099700	TaRboh31	69	80	low_complexity_region
TraesCS5B02G099700	TaRboh31	103	202	Pfam:NADPH_Ox
TraesCS5B02G099700	TaRboh31	203	235	Pfam:EF-hand_6
TraesCS5B02G099700	TaRboh31	264	283	low_complexity_region
TraesCS5B02G099700	TaRboh31	324	346	transmembrane_domain
TraesCS5B02G099700	TaRboh31	363	521	Pfam:Ferric_reduct
TraesCS5B02G099700	TaRboh31	563	685	Pfam:FAD_binding_8
TraesCS5B02G099700	TaRboh31	691	856	Pfam:NAD_binding_6
TraesCS5B02G212100	TaRboh32	24	40	low_complexity_region
TraesCS5B02G212100	TaRboh32	49	55	low_complexity_region
TraesCS5B02G212100	TaRboh32	66	81	low_complexity_region
TraesCS5B02G212100	TaRboh32	128	142	low_complexity_region
TraesCS5B02G212100	TaRboh32	162	264	Pfam:NADPH_Ox
TraesCS5B02G212100	TaRboh32	265	293	Blast:EFh
TraesCS5B02G212100	TaRboh32	309	336	Blast:EFh
TraesCS5B02G212100	TaRboh32	384	398	low_complexity_region
TraesCS5B02G212100	TaRboh32	417	436	transmembrane_domain
TraesCS5B02G212100	TaRboh32	455	616	Pfam:Ferric_reduct
TraesCS5B02G212100	TaRboh32	657	776	Pfam:FAD_binding_8
TraesCS5B02G212100	TaRboh32	782	968	Pfam:NAD_binding_6
TraesCS5B02G299000	TaRboh33	5	19	low_complexity_region
TraesCS5B02G299000	TaRboh33	145	240	Pfam:NADPH_Ox
TraesCS5B02G299000	TaRboh33	241	269	EFh
TraesCS5B02G299000	TaRboh33	285	313	EFh
TraesCS5B02G299000	TaRboh33	363	385	transmembrane_domain
TraesCS5B02G299000	TaRboh33	404	562	Pfam:Ferric_reduct
TraesCS5B02G299000	TaRboh33	603	726	Pfam:FAD_binding_8
TraesCS5B02G299000	TaRboh33	732	901	Pfam:NAD_binding_6
TraesCS5D02G105900	TaRboh34	43	59	low_complexity_region
TraesCS5D02G105900	TaRboh34	66	77	low_complexity_region
TraesCS5D02G105900	TaRboh34	101	200	Pfam:NADPH_Ox
TraesCS5D02G105900	TaRboh34	201	233	Pfam:EF-hand_6
TraesCS5D02G105900	TaRboh34	262	281	low_complexity_region
TraesCS5D02G105900	TaRboh34	322	344	transmembrane_domain
TraesCS5D02G105900	TaRboh34	361	519	Pfam:Ferric_reduct
TraesCS5D02G105900	TaRboh34	561	683	Pfam:FAD_binding_8
TraesCS5D02G105900	TaRboh34	689	848	Pfam:NAD_binding_6
TraesCS5D02G222100	TaRboh35	24	40	low_complexity_region
TraesCS5D02G222100	TaRboh35	48	58	low_complexity_region
TraesCS5D02G222100	TaRboh35	68	84	low_complexity_region
TraesCS5D02G222100	TaRboh35	108	114	low_complexity_region
TraesCS5D02G222100	TaRboh35	134	148	low_complexity_region
TraesCS5D02G222100	TaRboh35	168	270	Pfam:NADPH_Ox
TraesCS5D02G222100	TaRboh35	271	299	Blast:EFh
TraesCS5D02G222100	TaRboh35	315	342	Blast:EFh
TraesCS5D02G222100	TaRboh35	371	380	low_complexity_region
TraesCS5D02G222100	TaRboh35	393	407	low_complexity_region
TraesCS5D02G222100	TaRboh35	426	445	transmembrane_domain
TraesCS5D02G222100	TaRboh35	464	625	Pfam:Ferric_reduct
TraesCS5D02G222100	TaRboh35	666	785	Pfam:FAD_binding_8
TraesCS5D02G222100	TaRboh35	791	977	Pfam:NAD_binding_6
TraesCS5D02G306400	TaRboh36	5	19	low_complexity_region
TraesCS5D02G306400	TaRboh36	108	116	low_complexity_region
TraesCS5D02G306400	TaRboh36	144	239	Pfam:NADPH_Ox
TraesCS5D02G306400	TaRboh36	240	268	EFh
TraesCS5D02G306400	TaRboh36	284	312	EFh
TraesCS5D02G306400	TaRboh36	367	384	transmembrane_domain
TraesCS5D02G306400	TaRboh36	403	561	Pfam:Ferric_reduct
TraesCS5D02G306400	TaRboh36	602	725	Pfam:FAD_binding_8
TraesCS5D02G306400	TaRboh36	731	900	Pfam:NAD_binding_6
TraesCS6A02G180600	TaRboh37	5	18	low_complexity_region
TraesCS6A02G180600	TaRboh37	46	57	low_complexity_region
TraesCS6A02G180600	TaRboh37	69	85	low_complexity_region
TraesCS6A02G180600	TaRboh37	107	123	low_complexity_region
TraesCS6A02G180600	TaRboh37	131	150	low_complexity_region
TraesCS6A02G180600	TaRboh37	154	256	Pfam:NADPH_Ox
TraesCS6A02G180600	TaRboh37	257	285	Blast:EFh
TraesCS6A02G180600	TaRboh37	301	326	Blast:EFh
TraesCS6A02G180600	TaRboh37	340	351	low_complexity_region
TraesCS6A02G180600	TaRboh37	363	389	low_complexity_region
TraesCS6A02G180600	TaRboh37	396	415	transmembrane_domain
TraesCS6A02G180600	TaRboh37	434	592	Pfam:Ferric_reduct
TraesCS6A02G180600	TaRboh37	633	750	Pfam:FAD_binding_8
TraesCS6A02G180600	TaRboh37	756	939	Pfam:NAD_binding_6
TraesCS6B02G205000	TaRboh38	5	18	low_complexity_region
TraesCS6B02G205000	TaRboh38	46	59	low_complexity_region
TraesCS6B02G205000	TaRboh38	69	85	low_complexity_region
TraesCS6B02G205000	TaRboh38	89	106	low_complexity_region
TraesCS6B02G205000	TaRboh38	107	123	low_complexity_region
TraesCS6B02G205000	TaRboh38	154	256	Pfam:NADPH_Ox
TraesCS6B02G205000	TaRboh38	257	285	Blast:EFh
TraesCS6B02G205000	TaRboh38	301	326	Blast:EFh
TraesCS6B02G205000	TaRboh38	340	351	low_complexity_region
TraesCS6B02G205000	TaRboh38	381	390	low_complexity_region
TraesCS6B02G205000	TaRboh38	397	416	transmembrane_domain
TraesCS6B02G205000	TaRboh38	435	593	Pfam:Ferric_reduct
TraesCS6B02G205000	TaRboh38	634	751	Pfam:FAD_binding_8
TraesCS6B02G205000	TaRboh38	757	940	Pfam:NAD_binding_6
TraesCS6D02G164500	TaRboh39	5	18	low_complexity_region
TraesCS6D02G164500	TaRboh39	63	79	low_complexity_region
TraesCS6D02G164500	TaRboh39	83	96	low_complexity_region
TraesCS6D02G164500	TaRboh39	101	117	low_complexity_region
TraesCS6D02G164500	TaRboh39	125	144	low_complexity_region
TraesCS6D02G164500	TaRboh39	148	250	Pfam:NADPH_Ox
TraesCS6D02G164500	TaRboh39	251	279	Blast:EFh
TraesCS6D02G164500	TaRboh39	295	320	Blast:EFh
TraesCS6D02G164500	TaRboh39	334	345	low_complexity_region
TraesCS6D02G164500	TaRboh39	373	383	low_complexity_region
TraesCS6D02G164500	TaRboh39	390	409	transmembrane_domain
TraesCS6D02G164500	TaRboh39	428	586	Pfam:Ferric_reduct
TraesCS6D02G164500	TaRboh39	627	744	Pfam:FAD_binding_8
TraesCS6D02G164500	TaRboh39	750	933	Pfam:NAD_binding_6
