# Supplementary material for: Genome-Wide Identification, Classification, Expression Analysis, and Screening of Drought and Heat Resistance-Related Candidates of the Rboh Gene Family in Wheat
Source: Plants (Basel). 2024 Nov 30;13(23):3377. doi: 10.3390/plants13233377 (PMC11644269; doi:10.3390/plants13233377)
Supplement: Supplementary file 1 [file plants-13-03377-s001.zip › Table S2 Physicochemical properties and subcellular localization predictions of TaRboh proteins.xlsx]

## Sheet: Sheet 1
Table S2 Physicochemical properties and subcellular localization predictions of TaRbohs
Gene Name	Gene ID	Chr	Number of Amino Acid	Molecular Weight（kDa）	Theoretical pI	Instability Index	Aliphatic Index	Grand Average of Hydropathicity	Subcellular Localization
TaRboh01	TraesCS1A02G285700	1A	934	null	null	44.18	82.06	-0.274	Cell membrane
TaRboh02	TraesCS1A02G290700	1A	800	90.8336	9.06	48.26	80.74	-0.205	Cell membrane
TaRboh03	TraesCS1A02G347700	1A	961	107.921	9.23	49.88	86.32	-0.223	Cell membrane
TaRboh04	TraesCS1B02G295200	1B	1223	139.422	9	44.78	76.74	-0.398	Cell membrane
TaRboh05	TraesCS1B02G295300	1B	852	96.516	9.3	39.12	80.23	-0.31	Cell membrane
TaRboh06	TraesCS1B02G300000	1B	890	100.558	9.16	50.83	80.8	-0.219	Cell membrane
TaRboh07	TraesCS1B02G362200	1B	972	108.914	9.23	51.86	85.45	-0.225	Cell membrane
TaRboh08	TraesCS1D02G284800	1D	999	110.813	9.18	42.64	81.32	-0.259	Cell membrane
TaRboh09	TraesCS1D02G284900	1D	1160	131.929	8.88	45.05	77.35	-0.415	Cell membrane
TaRboh10	TraesCS1D02G285000	1D	908	102.206	8.91	36.74	82.94	-0.244	Cell membrane
TaRboh11	TraesCS1D02G289300	1D	800	91.0439	9.06	49.03	79.15	-0.222	Cell membrane
TaRboh12	TraesCS1D02G350600	1D	968	108.57	9.23	52.05	85.61	-0.226	Cell membrane
TaRboh13	TraesCS3A02G182900	3A	901	101.631	9.35	40.62	82.56	-0.259	Cell membrane
TaRboh14	TraesCS3A02G280200	3A	976	109.814	9.42	48.44	88.7	-0.2	Cell membrane
TaRboh15	TraesCS3A02G354200	3A	851	95.7488	9.44	44.19	83.75	-0.153	Cell membrane
TaRboh16	TraesCS3B02G212900	3B	900	101.457	9.34	40.83	82.56	-0.266	Cell membrane
TaRboh17	TraesCS3B02G314000	3B	944	106.664	9.26	46.3	87.85	-0.212	Cell membrane
TaRboh18	TraesCS3B02G386600	3B	850	95.6607	9.47	43.81	84.32	-0.153	Cell membrane
TaRboh19	TraesCS3D02G187300	3D	900	101.437	9.34	39.61	82.56	-0.266	Cell membrane
TaRboh20	TraesCS3D02G279900	3D	946	106.853	9.28	47.2	88.6	-0.202	Cell membrane
TaRboh21	TraesCS3D02G347900	3D	847	95.3153	9.45	45.69	83.58	-0.159	Cell membrane
TaRboh22	TraesCS4B02G327800	4B	917	103.53	9.28	45.02	82.13	-0.29	Cell membrane
TaRboh23	TraesCS4B02G358800	4B	847	95.3307	9.19	35.35	86.71	-0.148	Cell membrane
TaRboh24	TraesCS4D02G324800	4D	918	103.539	9.28	44.85	82.04	-0.286	Cell membrane
TaRboh25	TraesCS4D02G352200	4D	847	95.4168	9.22	34.78	86.59	-0.159	Cell membrane
TaRboh26	TraesCS5A02G093600	5A	877	98.7551	9.1	44.45	84.94	-0.21	Cell membrane
TaRboh27	TraesCS5A02G211800	5A	989	110.952	9.23	47.1	80.56	-0.244	Cell membrane
TaRboh28	TraesCS5A02G301700	5A	920	102.802	9.33	45.54	81.97	-0.256	Cell membrane
TaRboh29	TraesCS5A02G499900	5A	919	103.462	9.28	45.35	81.43	-0.29	Cell membrane
TaRboh30	TraesCS5A02G527600	5A	847	95.2196	9.18	35.07	86.35	-0.147	Cell membrane
TaRboh31	TraesCS5B02G099700	5B	873	98.1794	9.16	44.85	83.55	-0.225	Cell membrane
TaRboh32	TraesCS5B02G212100	5B	985	110.738	9.19	46.41	80.68	-0.252	Cell membrane
TaRboh33	TraesCS5B02G299000	5B	918	102.745	9.24	46.42	82.68	-0.252	Cell membrane
TaRboh34	TraesCS5D02G105900	5D	865	97.3605	9.11	44.78	84.99	-0.196	Cell membrane
TaRboh35	TraesCS5D02G222100	5D	994	111.266	9.19	46.19	80.07	-0.237	Cell membrane
TaRboh36	TraesCS5D02G306400	5D	917	102.638	9.28	45.08	82.02	-0.261	Cell membrane
TaRboh37	TraesCS6A02G180600	6A	956	106.597	9.26	50.4	85.59	-0.15	Cell membrane
TaRboh38	TraesCS6B02G205000	6B	957	106.848	9.04	50.87	85.9	-0.142	Cell membrane
TaRboh39	TraesCS6D02G164500	6D	950	106.361	9.36	51.68	84.99	-0.172	Cell membrane
