# Supplementary material for: Genome-Wide Identification, Classification, Expression Analysis, and Screening of Drought and Heat Resistance-Related Candidates of the Rboh Gene Family in Wheat
Source: Plants (Basel). 2024 Nov 30;13(23):3377. doi: 10.3390/plants13233377 (PMC11644269; doi:10.3390/plants13233377)
Supplement: Supplementary file 1 [file plants-13-03377-s001.zip › Table S3 Function and classification of cis-elements in TaRboh genes.xlsx]

## Sheet: Sheet1
Table S3 Function and classification of cis-elements in TaRboh genes
Gene ID	Gene Name	cis_element	sequence	start	length	strand	function	category
TraesCS1A02G347700	TaRboh03	AAGAA-motif	GAAAGAA	296	7	+	endosperm expression	Plant growth and development
TraesCS1A02G347700	TaRboh03	AAGAA-motif	gGTAAAGAAA	651	9	-	endosperm expression	Plant growth and development
TraesCS1D02G289300	TaRboh11	AAGAA-motif	GAAAGAA	35	7	-	endosperm expression	Plant growth and development
TraesCS3A02G182900	TaRboh13	AAGAA-motif	gGTAAAGAAA	1385	9	-	endosperm expression	Plant growth and development
TraesCS3A02G182900	TaRboh13	AAGAA-motif	gGTAAAGAAA	1508	9	+	endosperm expression	Plant growth and development
TraesCS3A02G354200	TaRboh15	AAGAA-motif	GAAAGAA	695	7	-	endosperm expression	Plant growth and development
TraesCS3B02G212900	TaRboh16	AAGAA-motif	gGTAAAGAAA	1508	9	+	endosperm expression	Plant growth and development
TraesCS3B02G314000	TaRboh17	AAGAA-motif	GAAAGAA	367	7	-	endosperm expression	Plant growth and development
TraesCS3B02G314000	TaRboh17	AAGAA-motif	GAAAGAA	765	7	-	endosperm expression	Plant growth and development
TraesCS3D02G187300	TaRboh19	AAGAA-motif	gGTAAAGAAA	1395	9	-	endosperm expression	Plant growth and development
TraesCS3D02G187300	TaRboh19	AAGAA-motif	gGTAAAGAAA	1508	9	+	endosperm expression	Plant growth and development
TraesCS4B02G327800	TaRboh22	AAGAA-motif	gGTAAAGAAA	498	9	-	endosperm expression	Plant growth and development
TraesCS4B02G358800	TaRboh23	AAGAA-motif	GAAAGAA	969	7	-	endosperm expression	Plant growth and development
TraesCS4D02G324800	TaRboh24	AAGAA-motif	GAAAGAA	500	7	+	endosperm expression	Plant growth and development
TraesCS4D02G324800	TaRboh24	AAGAA-motif	GAAAGAA	1172	7	-	endosperm expression	Plant growth and development
TraesCS4D02G324800	TaRboh24	AAGAA-motif	GAAAGAA	1312	7	+	endosperm expression	Plant growth and development
TraesCS4D02G352200	TaRboh25	AAGAA-motif	gGTAAAGAAA	156	9	+	endosperm expression	Plant growth and development
TraesCS5A02G211800	TaRboh27	AAGAA-motif	GAAAGAA	524	7	-	endosperm expression	Plant growth and development
TraesCS5A02G301700	TaRboh28	AAGAA-motif	GAAAGAA	738	7	-	endosperm expression	Plant growth and development
TraesCS5A02G301700	TaRboh28	AAGAA-motif	GAAAGAA	890	7	-	endosperm expression	Plant growth and development
TraesCS5A02G527600	TaRboh30	AAGAA-motif	GAAAGAA	623	7	-	endosperm expression	Plant growth and development
TraesCS5B02G099700	TaRboh31	AAGAA-motif	gGTAAAGAAA	259	9	+	endosperm expression	Plant growth and development
TraesCS5B02G299000	TaRboh33	AAGAA-motif	GAAAGAA	605	7	-	endosperm expression	Plant growth and development
TraesCS5B02G299000	TaRboh33	AAGAA-motif	GAAAGAA	903	7	-	endosperm expression	Plant growth and development
TraesCS5D02G105900	TaRboh34	AAGAA-motif	gGTAAAGAAA	853	9	-	endosperm expression	Plant growth and development
TraesCS5D02G306400	TaRboh36	AAGAA-motif	GAAAGAA	759	7	-	endosperm expression	Plant growth and development
TraesCS5D02G306400	TaRboh36	AAGAA-motif	GAAAGAA	909	7	-	endosperm expression	Plant growth and development
TraesCS6A02G180600	TaRboh37	AAGAA-motif	gGTAAAGAAA	404	9	-	endosperm expression	Plant growth and development
TraesCS6A02G180600	TaRboh37	AAGAA-motif	gGTAAAGAAA	1288	9	+	endosperm expression	Plant growth and development
TraesCS6D02G164500	TaRboh39	AAGAA-motif	GAAAGAA	662	7	+	endosperm expression	Plant growth and development
TraesCS6D02G164500	TaRboh39	AAGAA-motif	GAAAGAA	812	7	+	endosperm expression	Plant growth and development
TraesCS6D02G164500	TaRboh39	AAGAA-motif	GAAAGAA	991	7	+	endosperm expression	Plant growth and development
TraesCS1A02G285700	TaRboh01	A-box	CCGTCC	429	6	+	light-responsive element	Abiotic and biotic stress
TraesCS1A02G285700	TaRboh01	A-box	CCGTCC	966	6	-	light-responsive element	Abiotic and biotic stress
TraesCS1A02G290700	TaRboh02	A-box	CCGTCC	952	6	-	light-responsive element	Abiotic and biotic stress
TraesCS1A02G290700	TaRboh02	A-box	CCGTCC	1141	6	-	light-responsive element	Abiotic and biotic stress
TraesCS1A02G347700	TaRboh03	A-box	CCGTCC	909	6	+	light-responsive element	Abiotic and biotic stress
TraesCS1A02G347700	TaRboh03	A-box	CCGTCC	963	6	+	light-responsive element	Abiotic and biotic stress
TraesCS1A02G347700	TaRboh03	A-box	CCGTCC	1262	6	+	light-responsive element	Abiotic and biotic stress
TraesCS1A02G347700	TaRboh03	A-box	CCGTCC	1280	6	-	light-responsive element	Abiotic and biotic stress
TraesCS1A02G347700	TaRboh03	A-box	CCGTCC	1493	6	-	light-responsive element	Abiotic and biotic stress
TraesCS1B02G295200	TaRboh04	A-box	CCGTCC	74	6	-	light-responsive element	Abiotic and biotic stress
TraesCS1B02G295200	TaRboh04	A-box	CCGTCC	1290	6	+	light-responsive element	Abiotic and biotic stress
TraesCS1B02G295300	TaRboh05	A-box	CCGTCC	1470	6	+	light-responsive element	Abiotic and biotic stress
TraesCS1B02G300000	TaRboh06	A-box	CCGTCC	1424	6	-	light-responsive element	Abiotic and biotic stress
TraesCS1B02G362200	TaRboh07	A-box	CCGTCC	19	6	-	light-responsive element	Abiotic and biotic stress
TraesCS1B02G362200	TaRboh07	A-box	CCGTCC	764	6	+	light-responsive element	Abiotic and biotic stress
TraesCS1B02G362200	TaRboh07	A-box	CCGTCC	1481	6	-	light-responsive element	Abiotic and biotic stress
TraesCS1D02G284800	TaRboh08	A-box	CCGTCC	1506	6	+	light-responsive element	Abiotic and biotic stress
TraesCS1D02G284900	TaRboh09	A-box	CCGTCC	1131	6	+	light-responsive element	Abiotic and biotic stress
TraesCS1D02G285000	TaRboh10	A-box	CCGTCC	1280	6	+	light-responsive element	Abiotic and biotic stress
TraesCS1D02G285000	TaRboh10	A-box	CCGTCC	1470	6	+	light-responsive element	Abiotic and biotic stress
TraesCS1D02G289300	TaRboh11	A-box	CCGTCC	1131	6	-	light-responsive element	Abiotic and biotic stress
TraesCS1D02G350600	TaRboh12	A-box	CCGTCC	163	6	-	light-responsive element	Abiotic and biotic stress
TraesCS1D02G350600	TaRboh12	A-box	CCGTCC	723	6	+	light-responsive element	Abiotic and biotic stress
TraesCS3A02G354200	TaRboh15	A-box	CCGTCC	445	6	-	light-responsive element	Abiotic and biotic stress
TraesCS3A02G354200	TaRboh15	A-box	CCGTCC	574	6	+	light-responsive element	Abiotic and biotic stress
TraesCS3A02G354200	TaRboh15	A-box	CCGTCC	1221	6	+	light-responsive element	Abiotic and biotic stress
TraesCS3B02G314000	TaRboh17	A-box	CCGTCC	610	6	-	light-responsive element	Abiotic and biotic stress
TraesCS3B02G386600	TaRboh18	A-box	CCGTCC	1275	6	-	light-responsive element	Abiotic and biotic stress
TraesCS3D02G187300	TaRboh19	A-box	CCGTCC	1014	6	+	light-responsive element	Abiotic and biotic stress
TraesCS3D02G279900	TaRboh20	A-box	CCGTCC	1394	6	+	light-responsive element	Abiotic and biotic stress
TraesCS3D02G347900	TaRboh21	A-box	CCGTCC	1206	6	+	light-responsive element	Abiotic and biotic stress
TraesCS4B02G327800	TaRboh22	A-box	CCGTCC	792	6	-	light-responsive element	Abiotic and biotic stress
TraesCS4B02G327800	TaRboh22	A-box	CCGTCC	1364	6	+	light-responsive element	Abiotic and biotic stress
TraesCS4D02G324800	TaRboh24	A-box	CCGTCC	707	6	-	light-responsive element	Abiotic and biotic stress
TraesCS4D02G324800	TaRboh24	A-box	CCGTCC	714	6	+	light-responsive element	Abiotic and biotic stress
TraesCS4D02G324800	TaRboh24	A-box	CCGTCC	1386	6	+	light-responsive element	Abiotic and biotic stress
TraesCS5A02G093600	TaRboh26	A-box	CCGTCC	728	6	-	light-responsive element	Abiotic and biotic stress
TraesCS5A02G093600	TaRboh26	A-box	CCGTCC	1014	6	-	light-responsive element	Abiotic and biotic stress
TraesCS5A02G527600	TaRboh30	A-box	CCGTCC	934	6	+	light-responsive element	Abiotic and biotic stress
TraesCS5B02G212100	TaRboh32	A-box	CCGTCC	933	6	-	light-responsive element	Abiotic and biotic stress
TraesCS5B02G299000	TaRboh33	A-box	CCGTCC	1483	6	-	light-responsive element	Abiotic and biotic stress
TraesCS5D02G222100	TaRboh35	A-box	CCGTCC	640	6	-	light-responsive element	Abiotic and biotic stress
TraesCS5D02G222100	TaRboh35	A-box	CCGTCC	1305	6	+	light-responsive element	Abiotic and biotic stress
TraesCS5D02G306400	TaRboh36	A-box	CCGTCC	478	6	-	light-responsive element	Abiotic and biotic stress
TraesCS5D02G306400	TaRboh36	A-box	CCGTCC	540	6	-	light-responsive element	Abiotic and biotic stress
TraesCS6A02G180600	TaRboh37	A-box	CCGTCC	1455	6	-	light-responsive element	Abiotic and biotic stress
TraesCS6B02G205000	TaRboh38	A-box	CCGTCC	673	6	-	light-responsive element	Abiotic and biotic stress
TraesCS6B02G205000	TaRboh38	A-box	CCGTCC	1251	6	-	light-responsive element	Abiotic and biotic stress
TraesCS6B02G205000	TaRboh38	A-box	CCGTCC	1457	6	-	light-responsive element	Abiotic and biotic stress
TraesCS6B02G205000	TaRboh38	A-box	CCGTCC	1481	6	-	light-responsive element	Abiotic and biotic stress
TraesCS6D02G164500	TaRboh39	A-box	CCGTCC	42	6	+	light-responsive element	Abiotic and biotic stress
TraesCS6D02G164500	TaRboh39	A-box	CCGTCC	205	6	-	light-responsive element	Abiotic and biotic stress
TraesCS6D02G164500	TaRboh39	A-box	CCGTCC	1455	6	-	light-responsive element	Abiotic and biotic stress
TraesCS1A02G285700	TaRboh01	ABRE	TACGGTC	179	7	-	cis-acting element involved in the abscisic acid responsiveness	Phytohormone responsive
TraesCS1A02G285700	TaRboh01	ABRE	ACGTG	367	5	+	cis-acting element involved in the abscisic acid responsiveness	Phytohormone responsive
TraesCS1A02G285700	TaRboh01	ABRE	ACGTG	1132	5	+	cis-acting element involved in the abscisic acid responsiveness	Phytohormone responsive
TraesCS1A02G285700	TaRboh01	ABRE	CACGTG	1270	6	-	cis-acting element involved in the abscisic acid responsiveness	Phytohormone responsive
TraesCS1A02G285700	TaRboh01	ABRE	ACGTG	1271	5	+	cis-acting element involved in the abscisic acid responsiveness	Phytohormone responsive
TraesCS1A02G290700	TaRboh02	ABRE	ACGTG	620	5	-	cis-acting element involved in the abscisic acid responsiveness	Phytohormone responsive
TraesCS1A02G290700	TaRboh02	ABRE	ACGTG	1093	5	-	cis-acting element involved in the abscisic acid responsiveness	Phytohormone responsive
TraesCS1A02G290700	TaRboh02	ABRE	ACGTG	1106	5	-	cis-acting element involved in the abscisic acid responsiveness	Phytohormone responsive
TraesCS1A02G290700	TaRboh02	ABRE	ACGTG	1445	5	+	cis-acting element involved in the abscisic acid responsiveness	Phytohormone responsive
TraesCS1A02G290700	TaRboh02	ABRE	ACGTG	1451	5	+	cis-acting element involved in the abscisic acid responsiveness	Phytohormone responsive
TraesCS1A02G347700	TaRboh03	ABRE	CACGTG	793	6	-	cis-acting element involved in the abscisic acid responsiveness	Phytohormone responsive
TraesCS1A02G347700	TaRboh03	ABRE	ACGTG	794	5	+	cis-acting element involved in the abscisic acid responsiveness	Phytohormone responsive
TraesCS1A02G347700	TaRboh03	ABRE	ACGTG	932	5	+	cis-acting element involved in the abscisic acid responsiveness	Phytohormone responsive
TraesCS1A02G347700	TaRboh03	ABRE	ACGTG	1037	5	-	cis-acting element involved in the abscisic acid responsiveness	Phytohormone responsive
TraesCS1B02G295300	TaRboh05	ABRE	TACGGTC	457	7	+	cis-acting element involved in the abscisic acid responsiveness	Phytohormone responsive
TraesCS1B02G295300	TaRboh05	ABRE	ACGTG	700	5	+	cis-acting element involved in the abscisic acid responsiveness	Phytohormone responsive
TraesCS1B02G295300	TaRboh05	ABRE	ACGTG	1307	5	-	cis-acting element involved in the abscisic acid responsiveness	Phytohormone responsive
TraesCS1B02G300000	TaRboh06	ABRE	CACGTG	927	6	-	cis-acting element involved in the abscisic acid responsiveness	Phytohormone responsive
TraesCS1B02G300000	TaRboh06	ABRE	ACGTG	928	5	+	cis-acting element involved in the abscisic acid responsiveness	Phytohormone responsive
TraesCS1B02G300000	TaRboh06	ABRE	ACGTG	1389	5	-	cis-acting element involved in the abscisic acid responsiveness	Phytohormone responsive
TraesCS1B02G362200	TaRboh07	ABRE	ACGTG	540	5	-	cis-acting element involved in the abscisic acid responsiveness	Phytohormone responsive
TraesCS1B02G362200	TaRboh07	ABRE	ACGTG	940	5	+	cis-acting element involved in the abscisic acid responsiveness	Phytohormone responsive
TraesCS1B02G362200	TaRboh07	ABRE	ACGTG	1006	5	-	cis-acting element involved in the abscisic acid responsiveness	Phytohormone responsive
TraesCS1D02G284900	TaRboh09	ABRE	TACGTGTC	538	8	-	cis-acting element involved in the abscisic acid responsiveness	Phytohormone responsive
TraesCS1D02G284900	TaRboh09	ABRE	TACGTGTC	538	8	-	cis-acting element involved in the abscisic acid responsiveness	Phytohormone responsive
TraesCS1D02G284900	TaRboh09	ABRE	ACGTG	540	5	-	cis-acting element involved in the abscisic acid responsiveness	Phytohormone responsive
TraesCS1D02G285000	TaRboh10	ABRE	ACGTG	149	5	+	cis-acting element involved in the abscisic acid responsiveness	Phytohormone responsive
TraesCS1D02G285000	TaRboh10	ABRE	ACGTG	505	5	+	cis-acting element involved in the abscisic acid responsiveness	Phytohormone responsive
TraesCS1D02G289300	TaRboh11	ABRE	ACGTG	1073	5	-	cis-acting element involved in the abscisic acid responsiveness	Phytohormone responsive
TraesCS1D02G289300	TaRboh11	ABRE	ACGTG	1086	5	-	cis-acting element involved in the abscisic acid responsiveness	Phytohormone responsive
TraesCS1D02G289300	TaRboh11	ABRE	GCCGCGTGGC	1378	9	-	cis-acting element involved in the abscisic acid responsiveness	Phytohormone responsive
TraesCS1D02G289300	TaRboh11	ABRE	ACGTG	1445	5	+	cis-acting element involved in the abscisic acid responsiveness	Phytohormone responsive
TraesCS1D02G289300	TaRboh11	ABRE	ACGTG	1451	5	+	cis-acting element involved in the abscisic acid responsiveness	Phytohormone responsive
TraesCS1D02G350600	TaRboh12	ABRE	ACGTG	440	5	-	cis-acting element involved in the abscisic acid responsiveness	Phytohormone responsive
TraesCS1D02G350600	TaRboh12	ABRE	ACGTG	909	5	+	cis-acting element involved in the abscisic acid responsiveness	Phytohormone responsive
TraesCS1D02G350600	TaRboh12	ABRE	ACGTG	975	5	-	cis-acting element involved in the abscisic acid responsiveness	Phytohormone responsive
TraesCS3A02G182900	TaRboh13	ABRE	ACGTG	134	5	+	cis-acting element involved in the abscisic acid responsiveness	Phytohormone responsive
TraesCS3A02G182900	TaRboh13	ABRE	CACGTG	318	6	+	cis-acting element involved in the abscisic acid responsiveness	Phytohormone responsive
TraesCS3A02G182900	TaRboh13	ABRE	ACGTG	319	5	+	cis-acting element involved in the abscisic acid responsiveness	Phytohormone responsive
TraesCS3A02G182900	TaRboh13	ABRE	AACCCGG	814	7	-	cis-acting element involved in the abscisic acid responsiveness	Phytohormone responsive
TraesCS3A02G280200	TaRboh14	ABRE	ACGTG	353	5	+	cis-acting element involved in the abscisic acid responsiveness	Phytohormone responsive
TraesCS3A02G280200	TaRboh14	ABRE	ACGTG	436	5	-	cis-acting element involved in the abscisic acid responsiveness	Phytohormone responsive
TraesCS3A02G280200	TaRboh14	ABRE	ACGTG	531	5	-	cis-acting element involved in the abscisic acid responsiveness	Phytohormone responsive
TraesCS3A02G280200	TaRboh14	ABRE	ACGTG	544	5	-	cis-acting element involved in the abscisic acid responsiveness	Phytohormone responsive
TraesCS3A02G280200	TaRboh14	ABRE	CGCACGTGTC	1038	9	+	cis-acting element involved in the abscisic acid responsiveness	Phytohormone responsive
TraesCS3A02G354200	TaRboh15	ABRE	GCCGCGTGGC	143	9	+	cis-acting element involved in the abscisic acid responsiveness	Phytohormone responsive
TraesCS3A02G354200	TaRboh15	ABRE	ACGTG	838	5	+	cis-acting element involved in the abscisic acid responsiveness	Phytohormone responsive
TraesCS3A02G354200	TaRboh15	ABRE	ACGTG	986	5	-	cis-acting element involved in the abscisic acid responsiveness	Phytohormone responsive
TraesCS3A02G354200	TaRboh15	ABRE	ACGTG	1029	5	-	cis-acting element involved in the abscisic acid responsiveness	Phytohormone responsive
TraesCS3A02G354200	TaRboh15	ABRE	ACGTG	1413	5	-	cis-acting element involved in the abscisic acid responsiveness	Phytohormone responsive
TraesCS3B02G212900	TaRboh16	ABRE	ACGTG	342	5	-	cis-acting element involved in the abscisic acid responsiveness	Phytohormone responsive
TraesCS3B02G212900	TaRboh16	ABRE	AACCCGG	812	7	-	cis-acting element involved in the abscisic acid responsiveness	Phytohormone responsive
TraesCS3B02G314000	TaRboh17	ABRE	ACGTG	347	5	-	cis-acting element involved in the abscisic acid responsiveness	Phytohormone responsive
TraesCS3B02G314000	TaRboh17	ABRE	AACCCGG	605	7	+	cis-acting element involved in the abscisic acid responsiveness	Phytohormone responsive
TraesCS3B02G314000	TaRboh17	ABRE	ACGTG	690	5	-	cis-acting element involved in the abscisic acid responsiveness	Phytohormone responsive
TraesCS3B02G314000	TaRboh17	ABRE	CGCACGTGTC	1195	9	+	cis-acting element involved in the abscisic acid responsiveness	Phytohormone responsive
TraesCS3B02G386600	TaRboh18	ABRE	ACGTG	661	5	+	cis-acting element involved in the abscisic acid responsiveness	Phytohormone responsive
TraesCS3B02G386600	TaRboh18	ABRE	ACGTG	980	5	-	cis-acting element involved in the abscisic acid responsiveness	Phytohormone responsive
TraesCS3B02G386600	TaRboh18	ABRE	ACGTG	1017	5	-	cis-acting element involved in the abscisic acid responsiveness	Phytohormone responsive
TraesCS3B02G386600	TaRboh18	ABRE	ACGTG	1394	5	-	cis-acting element involved in the abscisic acid responsiveness	Phytohormone responsive
TraesCS3D02G187300	TaRboh19	ABRE	ACGTG	343	5	-	cis-acting element involved in the abscisic acid responsiveness	Phytohormone responsive
TraesCS3D02G187300	TaRboh19	ABRE	AACCCGG	821	7	-	cis-acting element involved in the abscisic acid responsiveness	Phytohormone responsive
TraesCS3D02G279900	TaRboh20	ABRE	ACGTG	520	5	+	cis-acting element involved in the abscisic acid responsiveness	Phytohormone responsive
TraesCS3D02G279900	TaRboh20	ABRE	ACGTG	599	5	-	cis-acting element involved in the abscisic acid responsiveness	Phytohormone responsive
TraesCS3D02G279900	TaRboh20	ABRE	ACGTG	707	5	-	cis-acting element involved in the abscisic acid responsiveness	Phytohormone responsive
TraesCS3D02G279900	TaRboh20	ABRE	CGCACGTGTC	1216	9	+	cis-acting element involved in the abscisic acid responsiveness	Phytohormone responsive
TraesCS3D02G347900	TaRboh21	ABRE	ACGTG	435	5	+	cis-acting element involved in the abscisic acid responsiveness	Phytohormone responsive
TraesCS3D02G347900	TaRboh21	ABRE	ACGTG	971	5	-	cis-acting element involved in the abscisic acid responsiveness	Phytohormone responsive
TraesCS3D02G347900	TaRboh21	ABRE	ACGTG	1008	5	-	cis-acting element involved in the abscisic acid responsiveness	Phytohormone responsive
TraesCS3D02G347900	TaRboh21	ABRE	ACGTG	1393	5	-	cis-acting element involved in the abscisic acid responsiveness	Phytohormone responsive
TraesCS4B02G358800	TaRboh23	ABRE	AACCCGG	90	7	-	cis-acting element involved in the abscisic acid responsiveness	Phytohormone responsive
TraesCS4B02G358800	TaRboh23	ABRE	AACCCGG	123	7	-	cis-acting element involved in the abscisic acid responsiveness	Phytohormone responsive
TraesCS4D02G324800	TaRboh24	ABRE	ACGTG	624	5	+	cis-acting element involved in the abscisic acid responsiveness	Phytohormone responsive
TraesCS4D02G324800	TaRboh24	ABRE	ACGTG	688	5	+	cis-acting element involved in the abscisic acid responsiveness	Phytohormone responsive
TraesCS4D02G324800	TaRboh24	ABRE	ACGTG	832	5	+	cis-acting element involved in the abscisic acid responsiveness	Phytohormone responsive
TraesCS4D02G352200	TaRboh25	ABRE	AACCCGG	106	7	-	cis-acting element involved in the abscisic acid responsiveness	Phytohormone responsive
TraesCS4D02G352200	TaRboh25	ABRE	AACCCGG	888	7	-	cis-acting element involved in the abscisic acid responsiveness	Phytohormone responsive
TraesCS5A02G093600	TaRboh26	ABRE	ACGTG	774	5	+	cis-acting element involved in the abscisic acid responsiveness	Phytohormone responsive
TraesCS5A02G211800	TaRboh27	ABRE	ACGTG	444	5	+	cis-acting element involved in the abscisic acid responsiveness	Phytohormone responsive
TraesCS5A02G211800	TaRboh27	ABRE	ACGTG	774	5	+	cis-acting element involved in the abscisic acid responsiveness	Phytohormone responsive
TraesCS5A02G211800	TaRboh27	ABRE	ACGTG	1027	5	-	cis-acting element involved in the abscisic acid responsiveness	Phytohormone responsive
TraesCS5A02G211800	TaRboh27	ABRE	AACCCGG	1451	7	-	cis-acting element involved in the abscisic acid responsiveness	Phytohormone responsive
TraesCS5A02G211800	TaRboh27	ABRE	ACGTG	1486	5	-	cis-acting element involved in the abscisic acid responsiveness	Phytohormone responsive
TraesCS5A02G301700	TaRboh28	ABRE	ACGTG	413	5	-	cis-acting element involved in the abscisic acid responsiveness	Phytohormone responsive
TraesCS5A02G301700	TaRboh28	ABRE	ACGTG	430	5	-	cis-acting element involved in the abscisic acid responsiveness	Phytohormone responsive
TraesCS5A02G301700	TaRboh28	ABRE	CGTACGTGCA	1062	9	+	cis-acting element involved in the abscisic acid responsiveness	Phytohormone responsive
TraesCS5A02G301700	TaRboh28	ABRE	ACGTG	1367	5	+	cis-acting element involved in the abscisic acid responsiveness	Phytohormone responsive
TraesCS5A02G527600	TaRboh30	ABRE	AACCCGG	550	7	-	cis-acting element involved in the abscisic acid responsiveness	Phytohormone responsive
TraesCS5B02G099700	TaRboh31	ABRE	ACGTG	383	5	+	cis-acting element involved in the abscisic acid responsiveness	Phytohormone responsive
TraesCS5B02G099700	TaRboh31	ABRE	ACGTG	499	5	+	cis-acting element involved in the abscisic acid responsiveness	Phytohormone responsive
TraesCS5B02G099700	TaRboh31	ABRE	ACGTG	561	5	-	cis-acting element involved in the abscisic acid responsiveness	Phytohormone responsive
TraesCS5B02G099700	TaRboh31	ABRE	ACGTG	1467	5	-	cis-acting element involved in the abscisic acid responsiveness	Phytohormone responsive
TraesCS5B02G212100	TaRboh32	ABRE	ACGTG	193	5	+	cis-acting element involved in the abscisic acid responsiveness	Phytohormone responsive
TraesCS5B02G212100	TaRboh32	ABRE	ACGTG	952	5	-	cis-acting element involved in the abscisic acid responsiveness	Phytohormone responsive
TraesCS5B02G212100	TaRboh32	ABRE	AACCCGG	1435	7	-	cis-acting element involved in the abscisic acid responsiveness	Phytohormone responsive
TraesCS5B02G212100	TaRboh32	ABRE	ACGTG	1476	5	-	cis-acting element involved in the abscisic acid responsiveness	Phytohormone responsive
TraesCS5B02G299000	TaRboh33	ABRE	ACGTG	1381	5	+	cis-acting element involved in the abscisic acid responsiveness	Phytohormone responsive
TraesCS5D02G105900	TaRboh34	ABRE	ACGTG	699	5	+	cis-acting element involved in the abscisic acid responsiveness	Phytohormone responsive
TraesCS5D02G105900	TaRboh34	ABRE	ACGTG	889	5	-	cis-acting element involved in the abscisic acid responsiveness	Phytohormone responsive
TraesCS5D02G222100	TaRboh35	ABRE	ACGTG	503	5	+	cis-acting element involved in the abscisic acid responsiveness	Phytohormone responsive
TraesCS5D02G222100	TaRboh35	ABRE	ACGTG	513	5	+	cis-acting element involved in the abscisic acid responsiveness	Phytohormone responsive
TraesCS5D02G222100	TaRboh35	ABRE	ACGTG	945	5	-	cis-acting element involved in the abscisic acid responsiveness	Phytohormone responsive
TraesCS5D02G222100	TaRboh35	ABRE	AACCCGG	1446	7	-	cis-acting element involved in the abscisic acid responsiveness	Phytohormone responsive
TraesCS5D02G222100	TaRboh35	ABRE	ACGTG	1481	5	-	cis-acting element involved in the abscisic acid responsiveness	Phytohormone responsive
TraesCS5D02G306400	TaRboh36	ABRE	ACGTG	440	5	-	cis-acting element involved in the abscisic acid responsiveness	Phytohormone responsive
TraesCS5D02G306400	TaRboh36	ABRE	ACGTG	457	5	-	cis-acting element involved in the abscisic acid responsiveness	Phytohormone responsive
TraesCS5D02G306400	TaRboh36	ABRE	ACGTG	1360	5	+	cis-acting element involved in the abscisic acid responsiveness	Phytohormone responsive
TraesCS5D02G306400	TaRboh36	ABRE	ACGTG	1398	5	+	cis-acting element involved in the abscisic acid responsiveness	Phytohormone responsive
TraesCS6A02G180600	TaRboh37	ABRE	ACGTG	52	5	+	cis-acting element involved in the abscisic acid responsiveness	Phytohormone responsive
TraesCS6B02G205000	TaRboh38	ABRE	GACACGTGGC	195	9	-	cis-acting element involved in the abscisic acid responsiveness	Phytohormone responsive
TraesCS6B02G205000	TaRboh38	ABRE	CACGTG	197	6	+	cis-acting element involved in the abscisic acid responsiveness	Phytohormone responsive
TraesCS6B02G205000	TaRboh38	ABRE	ACGTG	198	5	+	cis-acting element involved in the abscisic acid responsiveness	Phytohormone responsive
TraesCS6B02G205000	TaRboh38	ABRE	GACACGTGGC	264	9	+	cis-acting element involved in the abscisic acid responsiveness	Phytohormone responsive
TraesCS6B02G205000	TaRboh38	ABRE	CACGTG	266	6	+	cis-acting element involved in the abscisic acid responsiveness	Phytohormone responsive
TraesCS6B02G205000	TaRboh38	ABRE	ACGTG	267	5	+	cis-acting element involved in the abscisic acid responsiveness	Phytohormone responsive
TraesCS6B02G205000	TaRboh38	ABRE	ACGTG	298	5	+	cis-acting element involved in the abscisic acid responsiveness	Phytohormone responsive
TraesCS6B02G205000	TaRboh38	ABRE	GCAACGTGTC	389	9	+	cis-acting element involved in the abscisic acid responsiveness	Phytohormone responsive
TraesCS6B02G205000	TaRboh38	ABRE	CACGTG	391	6	+	cis-acting element involved in the abscisic acid responsiveness	Phytohormone responsive
TraesCS6B02G205000	TaRboh38	ABRE	ACGTG	392	5	+	cis-acting element involved in the abscisic acid responsiveness	Phytohormone responsive
TraesCS6B02G205000	TaRboh38	ABRE	ACGTG	587	5	-	cis-acting element involved in the abscisic acid responsiveness	Phytohormone responsive
TraesCS6B02G205000	TaRboh38	ABRE	ACGTG	758	5	-	cis-acting element involved in the abscisic acid responsiveness	Phytohormone responsive
TraesCS6B02G205000	TaRboh38	ABRE	TACGGTC	836	7	-	cis-acting element involved in the abscisic acid responsiveness	Phytohormone responsive
TraesCS6B02G205000	TaRboh38	ABRE	ACGTG	1023	5	-	cis-acting element involved in the abscisic acid responsiveness	Phytohormone responsive
TraesCS6D02G164500	TaRboh39	ABRE	GACACGTGGC	210	9	+	cis-acting element involved in the abscisic acid responsiveness	Phytohormone responsive
TraesCS1A02G290700	TaRboh02	ABRE3a	TACGTG	1444	6	+	cis-acting element involved in the abscisic acid responsiveness	Phytohormone responsive
TraesCS1B02G295300	TaRboh05	ABRE3a	TACGTG	1307	6	-	cis-acting element involved in the abscisic acid responsiveness	Phytohormone responsive
TraesCS1B02G362200	TaRboh07	ABRE3a	TACGTG	540	6	-	cis-acting element involved in the abscisic acid responsiveness	Phytohormone responsive
TraesCS1D02G284900	TaRboh09	ABRE3a	TACGTG	540	6	-	cis-acting element involved in the abscisic acid responsiveness	Phytohormone responsive
TraesCS1D02G285000	TaRboh10	ABRE3a	TACGTG	504	6	+	cis-acting element involved in the abscisic acid responsiveness	Phytohormone responsive
TraesCS1D02G289300	TaRboh11	ABRE3a	TACGTG	1444	6	+	cis-acting element involved in the abscisic acid responsiveness	Phytohormone responsive
TraesCS1D02G350600	TaRboh12	ABRE3a	TACGTG	440	6	-	cis-acting element involved in the abscisic acid responsiveness	Phytohormone responsive
TraesCS3A02G280200	TaRboh14	ABRE3a	TACGTG	544	6	-	cis-acting element involved in the abscisic acid responsiveness	Phytohormone responsive
TraesCS3B02G314000	TaRboh17	ABRE3a	TACGTG	690	6	-	cis-acting element involved in the abscisic acid responsiveness	Phytohormone responsive
TraesCS3D02G279900	TaRboh20	ABRE3a	TACGTG	707	6	-	cis-acting element involved in the abscisic acid responsiveness	Phytohormone responsive
TraesCS4D02G324800	TaRboh24	ABRE3a	TACGTG	623	6	+	cis-acting element involved in the abscisic acid responsiveness	Phytohormone responsive
TraesCS5A02G211800	TaRboh27	ABRE3a	TACGTG	773	6	+	cis-acting element involved in the abscisic acid responsiveness	Phytohormone responsive
TraesCS5A02G301700	TaRboh28	ABRE3a	TACGTG	1366	6	+	cis-acting element involved in the abscisic acid responsiveness	Phytohormone responsive
TraesCS5B02G099700	TaRboh31	ABRE3a	TACGTG	498	6	+	cis-acting element involved in the abscisic acid responsiveness	Phytohormone responsive
TraesCS5B02G299000	TaRboh33	ABRE3a	TACGTG	1380	6	+	cis-acting element involved in the abscisic acid responsiveness	Phytohormone responsive
TraesCS5D02G306400	TaRboh36	ABRE3a	TACGTG	1359	6	+	cis-acting element involved in the abscisic acid responsiveness	Phytohormone responsive
TraesCS5D02G306400	TaRboh36	ABRE3a	TACGTG	1397	6	+	cis-acting element involved in the abscisic acid responsiveness	Phytohormone responsive
TraesCS6B02G205000	TaRboh38	ABRE3a	TACGTG	297	6	+	cis-acting element involved in the abscisic acid responsiveness	Phytohormone responsive
TraesCS6B02G205000	TaRboh38	ABRE3a	TACGTG	587	6	-	cis-acting element involved in the abscisic acid responsiveness	Phytohormone responsive
TraesCS6B02G205000	TaRboh38	ABRE3a	TACGTG	1023	6	-	cis-acting element involved in the abscisic acid responsiveness	Phytohormone responsive
TraesCS1A02G290700	TaRboh02	ABRE4	CACGTA	1444	6	-	cis-acting element involved in the abscisic acid responsiveness	Phytohormone responsive
TraesCS1B02G295300	TaRboh05	ABRE4	CACGTA	1307	6	+	cis-acting element involved in the abscisic acid responsiveness	Phytohormone responsive
TraesCS1B02G362200	TaRboh07	ABRE4	CACGTA	540	6	+	cis-acting element involved in the abscisic acid responsiveness	Phytohormone responsive
TraesCS1D02G284900	TaRboh09	ABRE4	CACGTA	540	6	+	cis-acting element involved in the abscisic acid responsiveness	Phytohormone responsive
TraesCS1D02G285000	TaRboh10	ABRE4	CACGTA	504	6	-	cis-acting element involved in the abscisic acid responsiveness	Phytohormone responsive
TraesCS1D02G289300	TaRboh11	ABRE4	CACGTA	1444	6	-	cis-acting element involved in the abscisic acid responsiveness	Phytohormone responsive
TraesCS1D02G350600	TaRboh12	ABRE4	CACGTA	440	6	+	cis-acting element involved in the abscisic acid responsiveness	Phytohormone responsive
TraesCS3A02G280200	TaRboh14	ABRE4	CACGTA	544	6	+	cis-acting element involved in the abscisic acid responsiveness	Phytohormone responsive
TraesCS3B02G314000	TaRboh17	ABRE4	CACGTA	690	6	+	cis-acting element involved in the abscisic acid responsiveness	Phytohormone responsive
TraesCS3D02G279900	TaRboh20	ABRE4	CACGTA	707	6	+	cis-acting element involved in the abscisic acid responsiveness	Phytohormone responsive
TraesCS4D02G324800	TaRboh24	ABRE4	CACGTA	623	6	-	cis-acting element involved in the abscisic acid responsiveness	Phytohormone responsive
TraesCS5A02G211800	TaRboh27	ABRE4	CACGTA	773	6	-	cis-acting element involved in the abscisic acid responsiveness	Phytohormone responsive
TraesCS5A02G301700	TaRboh28	ABRE4	CACGTA	1366	6	-	cis-acting element involved in the abscisic acid responsiveness	Phytohormone responsive
TraesCS5B02G099700	TaRboh31	ABRE4	CACGTA	498	6	-	cis-acting element involved in the abscisic acid responsiveness	Phytohormone responsive
TraesCS5B02G299000	TaRboh33	ABRE4	CACGTA	1380	6	-	cis-acting element involved in the abscisic acid responsiveness	Phytohormone responsive
TraesCS5D02G306400	TaRboh36	ABRE4	CACGTA	1359	6	-	cis-acting element involved in the abscisic acid responsiveness	Phytohormone responsive
TraesCS5D02G306400	TaRboh36	ABRE4	CACGTA	1397	6	-	cis-acting element involved in the abscisic acid responsiveness	Phytohormone responsive
TraesCS6B02G205000	TaRboh38	ABRE4	CACGTA	297	6	-	cis-acting element involved in the abscisic acid responsiveness	Phytohormone responsive
TraesCS6B02G205000	TaRboh38	ABRE4	CACGTA	587	6	+	cis-acting element involved in the abscisic acid responsiveness	Phytohormone responsive
TraesCS6B02G205000	TaRboh38	ABRE4	CACGTA	1023	6	+	cis-acting element involved in the abscisic acid responsiveness	Phytohormone responsive
TraesCS1A02G285700	TaRboh01	ACE	GACACGTATG	662	9	-	cis-acting element involved in light responsiveness	Abiotic and biotic stress
TraesCS1B02G295300	TaRboh05	ACE	GCGACGTACC	148	9	-	cis-acting element involved in light responsiveness	Abiotic and biotic stress
TraesCS3B02G386600	TaRboh18	ACE	GACACGTATG	432	9	+	cis-acting element involved in light responsiveness	Abiotic and biotic stress
TraesCS3D02G347900	TaRboh21	ACE	GACACGTATG	183	9	+	cis-acting element involved in light responsiveness	Abiotic and biotic stress
TraesCS4D02G324800	TaRboh24	AC-I	(T/C)C(T/C)(C/T)ACC(T/C)ACC	581	9	-	xylem-specific expression	Plant growth and development
TraesCS4B02G327800	TaRboh22	AC-II	CCACCAACCCCC	1161	11	+	xylem-specific expression	Plant growth and development
TraesCS4D02G324800	TaRboh24	AC-II	CCACCAACCCCC	1137	11	+	xylem-specific expression	Plant growth and development
TraesCS5A02G499900	TaRboh29	AC-II	CCACCAACCCCC	1164	11	+	xylem-specific expression	Plant growth and development
TraesCS1D02G284800	TaRboh08	AE-box	AGAAACAA	656	8	-	light responsive element	Abiotic and biotic stress
TraesCS1D02G284800	TaRboh08	AE-box	AGAAACAA	1160	8	+	light responsive element	Abiotic and biotic stress
TraesCS3D02G279900	TaRboh20	AE-box	AGAAACAA	632	8	+	light responsive element	Abiotic and biotic stress
TraesCS4B02G358800	TaRboh23	AE-box	AGAAACAA	1009	8	-	light responsive element	Abiotic and biotic stress
TraesCS4D02G352200	TaRboh25	AE-box	AGAAACAA	1002	8	-	light responsive element	Abiotic and biotic stress
TraesCS5A02G527600	TaRboh30	AE-box	AGAAACAA	663	8	-	light responsive element	Abiotic and biotic stress
TraesCS6D02G164500	TaRboh39	AE-box	AGAAACAA	815	8	+	light responsive element	Abiotic and biotic stress
TraesCS1B02G295300	TaRboh05	ARE	AAACCA	26	6	+	cis-acting regulatory element essential for the anaerobic induction	Abiotic and biotic stress
TraesCS1B02G300000	TaRboh06	ARE	AAACCA	378	6	-	cis-acting regulatory element essential for the anaerobic induction	Abiotic and biotic stress
TraesCS1B02G300000	TaRboh06	ARE	AAACCA	1227	6	-	cis-acting regulatory element essential for the anaerobic induction	Abiotic and biotic stress
TraesCS1B02G362200	TaRboh07	ARE	AAACCA	70	6	-	cis-acting regulatory element essential for the anaerobic induction	Abiotic and biotic stress
TraesCS1B02G362200	TaRboh07	ARE	AAACCA	325	6	+	cis-acting regulatory element essential for the anaerobic induction	Abiotic and biotic stress
TraesCS1B02G362200	TaRboh07	ARE	AAACCA	435	6	-	cis-acting regulatory element essential for the anaerobic induction	Abiotic and biotic stress
TraesCS1D02G284900	TaRboh09	ARE	AAACCA	893	6	+	cis-acting regulatory element essential for the anaerobic induction	Abiotic and biotic stress
TraesCS1D02G284900	TaRboh09	ARE	AAACCA	955	6	-	cis-acting regulatory element essential for the anaerobic induction	Abiotic and biotic stress
TraesCS1D02G285000	TaRboh10	ARE	AAACCA	1374	6	+	cis-acting regulatory element essential for the anaerobic induction	Abiotic and biotic stress
TraesCS1D02G289300	TaRboh11	ARE	AAACCA	932	6	-	cis-acting regulatory element essential for the anaerobic induction	Abiotic and biotic stress
TraesCS1D02G350600	TaRboh12	ARE	AAACCA	314	6	-	cis-acting regulatory element essential for the anaerobic induction	Abiotic and biotic stress
TraesCS3A02G182900	TaRboh13	ARE	AAACCA	1072	6	-	cis-acting regulatory element essential for the anaerobic induction	Abiotic and biotic stress
TraesCS3A02G182900	TaRboh13	ARE	AAACCA	1143	6	-	cis-acting regulatory element essential for the anaerobic induction	Abiotic and biotic stress
TraesCS3A02G354200	TaRboh15	ARE	AAACCA	511	6	-	cis-acting regulatory element essential for the anaerobic induction	Abiotic and biotic stress
TraesCS3A02G354200	TaRboh15	ARE	AAACCA	637	6	+	cis-acting regulatory element essential for the anaerobic induction	Abiotic and biotic stress
TraesCS3B02G212900	TaRboh16	ARE	AAACCA	1060	6	-	cis-acting regulatory element essential for the anaerobic induction	Abiotic and biotic stress
TraesCS3B02G212900	TaRboh16	ARE	AAACCA	1130	6	-	cis-acting regulatory element essential for the anaerobic induction	Abiotic and biotic stress
TraesCS3B02G314000	TaRboh17	ARE	AAACCA	397	6	-	cis-acting regulatory element essential for the anaerobic induction	Abiotic and biotic stress
TraesCS3D02G187300	TaRboh19	ARE	AAACCA	1082	6	-	cis-acting regulatory element essential for the anaerobic induction	Abiotic and biotic stress
TraesCS3D02G187300	TaRboh19	ARE	AAACCA	1154	6	-	cis-acting regulatory element essential for the anaerobic induction	Abiotic and biotic stress
TraesCS3D02G279900	TaRboh20	ARE	AAACCA	196	6	-	cis-acting regulatory element essential for the anaerobic induction	Abiotic and biotic stress
TraesCS4B02G327800	TaRboh22	ARE	AAACCA	388	6	+	cis-acting regulatory element essential for the anaerobic induction	Abiotic and biotic stress
TraesCS4B02G327800	TaRboh22	ARE	AAACCA	583	6	-	cis-acting regulatory element essential for the anaerobic induction	Abiotic and biotic stress
TraesCS4B02G327800	TaRboh22	ARE	AAACCA	1189	6	+	cis-acting regulatory element essential for the anaerobic induction	Abiotic and biotic stress
TraesCS4B02G358800	TaRboh23	ARE	AAACCA	1334	6	-	cis-acting regulatory element essential for the anaerobic induction	Abiotic and biotic stress
TraesCS4D02G324800	TaRboh24	ARE	AAACCA	1478	6	+	cis-acting regulatory element essential for the anaerobic induction	Abiotic and biotic stress
TraesCS4D02G352200	TaRboh25	ARE	AAACCA	1276	6	-	cis-acting regulatory element essential for the anaerobic induction	Abiotic and biotic stress
TraesCS4D02G352200	TaRboh25	ARE	AAACCA	1331	6	-	cis-acting regulatory element essential for the anaerobic induction	Abiotic and biotic stress
TraesCS5A02G093600	TaRboh26	ARE	AAACCA	370	6	-	cis-acting regulatory element essential for the anaerobic induction	Abiotic and biotic stress
TraesCS5A02G093600	TaRboh26	ARE	AAACCA	1047	6	-	cis-acting regulatory element essential for the anaerobic induction	Abiotic and biotic stress
TraesCS5A02G301700	TaRboh28	ARE	AAACCA	464	6	-	cis-acting regulatory element essential for the anaerobic induction	Abiotic and biotic stress
TraesCS5A02G499900	TaRboh29	ARE	AAACCA	136	6	-	cis-acting regulatory element essential for the anaerobic induction	Abiotic and biotic stress
TraesCS5A02G499900	TaRboh29	ARE	AAACCA	424	6	+	cis-acting regulatory element essential for the anaerobic induction	Abiotic and biotic stress
TraesCS5A02G499900	TaRboh29	ARE	AAACCA	472	6	+	cis-acting regulatory element essential for the anaerobic induction	Abiotic and biotic stress
TraesCS5A02G499900	TaRboh29	ARE	AAACCA	1192	6	+	cis-acting regulatory element essential for the anaerobic induction	Abiotic and biotic stress
TraesCS5A02G527600	TaRboh30	ARE	AAACCA	1332	6	-	cis-acting regulatory element essential for the anaerobic induction	Abiotic and biotic stress
TraesCS5B02G099700	TaRboh31	ARE	AAACCA	338	6	-	cis-acting regulatory element essential for the anaerobic induction	Abiotic and biotic stress
TraesCS5B02G099700	TaRboh31	ARE	AAACCA	513	6	-	cis-acting regulatory element essential for the anaerobic induction	Abiotic and biotic stress
TraesCS5B02G099700	TaRboh31	ARE	AAACCA	1080	6	-	cis-acting regulatory element essential for the anaerobic induction	Abiotic and biotic stress
TraesCS5B02G099700	TaRboh31	ARE	AAACCA	1404	6	+	cis-acting regulatory element essential for the anaerobic induction	Abiotic and biotic stress
TraesCS5D02G105900	TaRboh34	ARE	AAACCA	646	6	-	cis-acting regulatory element essential for the anaerobic induction	Abiotic and biotic stress
TraesCS5D02G105900	TaRboh34	ARE	AAACCA	1088	6	-	cis-acting regulatory element essential for the anaerobic induction	Abiotic and biotic stress
TraesCS5D02G306400	TaRboh36	ARE	AAACCA	491	6	-	cis-acting regulatory element essential for the anaerobic induction	Abiotic and biotic stress
TraesCS6A02G180600	TaRboh37	ARE	AAACCA	32	6	+	cis-acting regulatory element essential for the anaerobic induction	Abiotic and biotic stress
TraesCS6A02G180600	TaRboh37	ARE	AAACCA	160	6	+	cis-acting regulatory element essential for the anaerobic induction	Abiotic and biotic stress
TraesCS6D02G164500	TaRboh39	ARE	AAACCA	257	6	-	cis-acting regulatory element essential for the anaerobic induction	Abiotic and biotic stress
TraesCS6D02G164500	TaRboh39	ARE	AAACCA	695	6	+	cis-acting regulatory element essential for the anaerobic induction	Abiotic and biotic stress
TraesCS1A02G285700	TaRboh01	as-1	TGACG	361	5	+	SA responsive element	Phytohormone responsive
TraesCS1A02G285700	TaRboh01	as-1	TGACG	1299	5	+	SA responsive element	Phytohormone responsive
TraesCS1A02G290700	TaRboh02	as-1	TGACG	130	5	-	SA responsive element	Phytohormone responsive
TraesCS1A02G290700	TaRboh02	as-1	TGACG	622	5	-	SA responsive element	Phytohormone responsive
TraesCS1A02G347700	TaRboh03	as-1	TGACG	158	5	-	SA responsive element	Phytohormone responsive
TraesCS1A02G347700	TaRboh03	as-1	TGACG	229	5	-	SA responsive element	Phytohormone responsive
TraesCS1A02G347700	TaRboh03	as-1	TGACG	839	5	-	SA responsive element	Phytohormone responsive
TraesCS1A02G347700	TaRboh03	as-1	TGACG	1004	5	+	SA responsive element	Phytohormone responsive
TraesCS1A02G347700	TaRboh03	as-1	TGACG	1451	5	-	SA responsive element	Phytohormone responsive
TraesCS1B02G295200	TaRboh04	as-1	TGACG	329	5	-	SA responsive element	Phytohormone responsive
TraesCS1B02G295200	TaRboh04	as-1	TGACG	1071	5	-	SA responsive element	Phytohormone responsive
TraesCS1B02G295200	TaRboh04	as-1	TGACG	1088	5	-	SA responsive element	Phytohormone responsive
TraesCS1B02G300000	TaRboh06	as-1	TGACG	101	5	+	SA responsive element	Phytohormone responsive
TraesCS1B02G300000	TaRboh06	as-1	TGACG	209	5	+	SA responsive element	Phytohormone responsive
TraesCS1B02G300000	TaRboh06	as-1	TGACG	826	5	-	SA responsive element	Phytohormone responsive
TraesCS1B02G362200	TaRboh07	as-1	TGACG	486	5	-	SA responsive element	Phytohormone responsive
TraesCS1B02G362200	TaRboh07	as-1	TGACG	534	5	-	SA responsive element	Phytohormone responsive
TraesCS1B02G362200	TaRboh07	as-1	TGACG	943	5	+	SA responsive element	Phytohormone responsive
TraesCS1B02G362200	TaRboh07	as-1	TGACG	1439	5	-	SA responsive element	Phytohormone responsive
TraesCS1D02G284800	TaRboh08	as-1	TGACG	35	5	-	SA responsive element	Phytohormone responsive
TraesCS1D02G284800	TaRboh08	as-1	TGACG	204	5	+	SA responsive element	Phytohormone responsive
TraesCS1D02G284800	TaRboh08	as-1	TGACG	1278	5	+	SA responsive element	Phytohormone responsive
TraesCS1D02G284900	TaRboh09	as-1	TGACG	1007	5	-	SA responsive element	Phytohormone responsive
TraesCS1D02G285000	TaRboh10	as-1	TGACG	498	5	+	SA responsive element	Phytohormone responsive
TraesCS1D02G285000	TaRboh10	as-1	TGACG	1296	5	-	SA responsive element	Phytohormone responsive
TraesCS1D02G289300	TaRboh11	as-1	TGACG	549	5	-	SA responsive element	Phytohormone responsive
TraesCS1D02G289300	TaRboh11	as-1	TGACG	610	5	+	SA responsive element	Phytohormone responsive
TraesCS1D02G350600	TaRboh12	as-1	TGACG	111	5	+	SA responsive element	Phytohormone responsive
TraesCS1D02G350600	TaRboh12	as-1	TGACG	365	5	-	SA responsive element	Phytohormone responsive
TraesCS1D02G350600	TaRboh12	as-1	TGACG	434	5	-	SA responsive element	Phytohormone responsive
TraesCS1D02G350600	TaRboh12	as-1	TGACG	912	5	+	SA responsive element	Phytohormone responsive
TraesCS1D02G350600	TaRboh12	as-1	TGACG	1153	5	-	SA responsive element	Phytohormone responsive
TraesCS1D02G350600	TaRboh12	as-1	TGACG	1443	5	-	SA responsive element	Phytohormone responsive
TraesCS3A02G182900	TaRboh13	as-1	TGACG	127	5	-	SA responsive element	Phytohormone responsive
TraesCS3A02G182900	TaRboh13	as-1	TGACG	366	5	+	SA responsive element	Phytohormone responsive
TraesCS3A02G182900	TaRboh13	as-1	TGACG	1212	5	-	SA responsive element	Phytohormone responsive
TraesCS3A02G280200	TaRboh14	as-1	TGACG	874	5	+	SA responsive element	Phytohormone responsive
TraesCS3A02G354200	TaRboh15	as-1	TGACG	676	5	+	SA responsive element	Phytohormone responsive
TraesCS3A02G354200	TaRboh15	as-1	TGACG	1513	5	+	SA responsive element	Phytohormone responsive
TraesCS3B02G212900	TaRboh16	as-1	TGACG	375	5	+	SA responsive element	Phytohormone responsive
TraesCS3B02G212900	TaRboh16	as-1	TGACG	1199	5	-	SA responsive element	Phytohormone responsive
TraesCS3B02G314000	TaRboh17	as-1	TGACG	630	5	-	SA responsive element	Phytohormone responsive
TraesCS3B02G314000	TaRboh17	as-1	TGACG	925	5	-	SA responsive element	Phytohormone responsive
TraesCS3B02G314000	TaRboh17	as-1	TGACG	1014	5	+	SA responsive element	Phytohormone responsive
TraesCS3B02G386600	TaRboh18	as-1	TGACG	712	5	-	SA responsive element	Phytohormone responsive
TraesCS3D02G187300	TaRboh19	as-1	TGACG	124	5	-	SA responsive element	Phytohormone responsive
TraesCS3D02G187300	TaRboh19	as-1	TGACG	376	5	+	SA responsive element	Phytohormone responsive
TraesCS3D02G187300	TaRboh19	as-1	TGACG	1222	5	-	SA responsive element	Phytohormone responsive
TraesCS3D02G279900	TaRboh20	as-1	TGACG	1032	5	+	SA responsive element	Phytohormone responsive
TraesCS3D02G347900	TaRboh21	as-1	TGACG	170	5	-	SA responsive element	Phytohormone responsive
TraesCS3D02G347900	TaRboh21	as-1	TGACG	489	5	-	SA responsive element	Phytohormone responsive
TraesCS3D02G347900	TaRboh21	as-1	TGACG	1501	5	+	SA responsive element	Phytohormone responsive
TraesCS4B02G327800	TaRboh22	as-1	TGACG	472	5	+	SA responsive element	Phytohormone responsive
TraesCS4B02G327800	TaRboh22	as-1	TGACG	866	5	+	SA responsive element	Phytohormone responsive
TraesCS4B02G327800	TaRboh22	as-1	TGACG	977	5	-	SA responsive element	Phytohormone responsive
TraesCS4B02G358800	TaRboh23	as-1	TGACG	99	5	-	SA responsive element	Phytohormone responsive
TraesCS4D02G324800	TaRboh24	as-1	TGACG	948	5	-	SA responsive element	Phytohormone responsive
TraesCS5A02G093600	TaRboh26	as-1	TGACG	772	5	+	SA responsive element	Phytohormone responsive
TraesCS5A02G093600	TaRboh26	as-1	TGACG	859	5	-	SA responsive element	Phytohormone responsive
TraesCS5A02G093600	TaRboh26	as-1	TGACG	1511	5	+	SA responsive element	Phytohormone responsive
TraesCS5A02G211800	TaRboh27	as-1	TGACG	442	5	+	SA responsive element	Phytohormone responsive
TraesCS5A02G301700	TaRboh28	as-1	TGACG	469	5	+	SA responsive element	Phytohormone responsive
TraesCS5A02G499900	TaRboh29	as-1	TGACG	85	5	+	SA responsive element	Phytohormone responsive
TraesCS5A02G499900	TaRboh29	as-1	TGACG	496	5	+	SA responsive element	Phytohormone responsive
TraesCS5A02G499900	TaRboh29	as-1	TGACG	675	5	+	SA responsive element	Phytohormone responsive
TraesCS5A02G499900	TaRboh29	as-1	TGACG	974	5	-	SA responsive element	Phytohormone responsive
TraesCS5A02G527600	TaRboh30	as-1	TGACG	1263	5	+	SA responsive element	Phytohormone responsive
TraesCS5B02G099700	TaRboh31	as-1	TGACG	381	5	+	SA responsive element	Phytohormone responsive
TraesCS5B02G099700	TaRboh31	as-1	TGACG	473	5	-	SA responsive element	Phytohormone responsive
TraesCS5B02G099700	TaRboh31	as-1	TGACG	1060	5	+	SA responsive element	Phytohormone responsive
TraesCS5B02G099700	TaRboh31	as-1	TGACG	1498	5	+	SA responsive element	Phytohormone responsive
TraesCS5B02G099700	TaRboh31	as-1	TGACG	1511	5	+	SA responsive element	Phytohormone responsive
TraesCS5B02G212100	TaRboh32	as-1	TGACG	81	5	-	SA responsive element	Phytohormone responsive
TraesCS5B02G212100	TaRboh32	as-1	TGACG	196	5	+	SA responsive element	Phytohormone responsive
TraesCS5B02G212100	TaRboh32	as-1	TGACG	675	5	-	SA responsive element	Phytohormone responsive
TraesCS5B02G299000	TaRboh33	as-1	TGACG	669	5	+	SA responsive element	Phytohormone responsive
TraesCS5D02G105900	TaRboh34	as-1	TGACG	697	5	+	SA responsive element	Phytohormone responsive
TraesCS5D02G105900	TaRboh34	as-1	TGACG	1068	5	+	SA responsive element	Phytohormone responsive
TraesCS5D02G105900	TaRboh34	as-1	TGACG	1511	5	+	SA responsive element	Phytohormone responsive
TraesCS5D02G222100	TaRboh35	as-1	TGACG	120	5	+	SA responsive element	Phytohormone responsive
TraesCS5D02G222100	TaRboh35	as-1	TGACG	1131	5	-	SA responsive element	Phytohormone responsive
TraesCS5D02G306400	TaRboh36	as-1	TGACG	39	5	+	SA responsive element	Phytohormone responsive
TraesCS6B02G205000	TaRboh38	as-1	TGACG	440	5	-	SA responsive element	Phytohormone responsive
TraesCS6D02G164500	TaRboh39	as-1	TGACG	73	5	+	SA responsive element	Phytohormone responsive
TraesCS6D02G164500	TaRboh39	as-1	TGACG	415	5	+	SA responsive element	Phytohormone responsive
TraesCS1D02G284900	TaRboh09	ATCT-motif	AATCTAATCC	266	9	-	light responsive element	Abiotic and biotic stress
TraesCS1D02G284900	TaRboh09	ATCT-motif	AATCTAATCC	1342	9	+	light responsive element	Abiotic and biotic stress
TraesCS1D02G284900	TaRboh09	ATCT-motif	AATCTAATCC	1347	9	+	light responsive element	Abiotic and biotic stress
TraesCS3B02G386600	TaRboh18	ATCT-motif	AATCTAATCC	701	9	+	light responsive element	Abiotic and biotic stress
TraesCS3D02G347900	TaRboh21	ATCT-motif	AATCTAATCC	478	9	+	light responsive element	Abiotic and biotic stress
TraesCS4B02G358800	TaRboh23	ATCT-motif	AATCTAATCC	372	9	-	light responsive element	Abiotic and biotic stress
TraesCS1D02G284800	TaRboh08	AT-rich element	ATAGAAATCAA	409	10	-	binding site of AT-rich DNA binding protein (ATBP-1)	Binding site elements
TraesCS3A02G280200	TaRboh14	AT-rich element	ATAGAAATCAA	1098	10	-	binding site of AT-rich DNA binding protein (ATBP-1)	Binding site elements
TraesCS1D02G285000	TaRboh10	AuxRR-core	GGTCCAT	287	7	-	cis-acting regulatory element involved in auxin responsiveness	Phytohormone responsive
TraesCS3B02G314000	TaRboh17	AuxRR-core	GGTCCAT	129	7	-	cis-acting regulatory element involved in auxin responsiveness	Phytohormone responsive
TraesCS6B02G205000	TaRboh38	AuxRR-core	GGTCCAT	186	7	-	cis-acting regulatory element involved in auxin responsiveness	Phytohormone responsive
TraesCS1A02G290700	TaRboh02	Box 4	ATTAAT	786	6	-	cis-acting regulatory element involved in light responsiveness	Abiotic and biotic stress
TraesCS1B02G300000	TaRboh06	Box 4	ATTAAT	1234	6	-	cis-acting regulatory element involved in light responsiveness	Abiotic and biotic stress
TraesCS1D02G284800	TaRboh08	Box 4	ATTAAT	445	6	+	cis-acting regulatory element involved in light responsiveness	Abiotic and biotic stress
TraesCS1D02G284900	TaRboh09	Box 4	ATTAAT	273	6	+	cis-acting regulatory element involved in light responsiveness	Abiotic and biotic stress
TraesCS1D02G289300	TaRboh11	Box 4	ATTAAT	939	6	-	cis-acting regulatory element involved in light responsiveness	Abiotic and biotic stress
TraesCS3A02G280200	TaRboh14	Box 4	ATTAAT	243	6	+	cis-acting regulatory element involved in light responsiveness	Abiotic and biotic stress
TraesCS3B02G212900	TaRboh16	Box 4	ATTAAT	268	6	+	cis-acting regulatory element involved in light responsiveness	Abiotic and biotic stress
TraesCS3B02G314000	TaRboh17	Box 4	ATTAAT	39	6	+	cis-acting regulatory element involved in light responsiveness	Abiotic and biotic stress
TraesCS3D02G187300	TaRboh19	Box 4	ATTAAT	256	6	+	cis-acting regulatory element involved in light responsiveness	Abiotic and biotic stress
TraesCS3D02G279900	TaRboh20	Box 4	ATTAAT	446	6	+	cis-acting regulatory element involved in light responsiveness	Abiotic and biotic stress
TraesCS3D02G347900	TaRboh21	Box 4	ATTAAT	475	6	+	cis-acting regulatory element involved in light responsiveness	Abiotic and biotic stress
TraesCS4B02G327800	TaRboh22	Box 4	ATTAAT	643	6	+	cis-acting regulatory element involved in light responsiveness	Abiotic and biotic stress
TraesCS5A02G211800	TaRboh27	Box 4	ATTAAT	219	6	+	cis-acting regulatory element involved in light responsiveness	Abiotic and biotic stress
TraesCS5B02G212100	TaRboh32	Box 4	ATTAAT	656	6	+	cis-acting regulatory element involved in light responsiveness	Abiotic and biotic stress
TraesCS6D02G164500	TaRboh39	Box II-like sequence	TCCGTGTACCA	82	10	-	light responsive element	Abiotic and biotic stress
TraesCS1D02G284900	TaRboh09	Box S	AGCCACC	1502	7	-	binding site for a negativeacting regulatory factor	Binding site elements
TraesCS3A02G182900	TaRboh13	Box S	AGCCACC	660	7	+	binding site for a negativeacting regulatory factor	Binding site elements
TraesCS3B02G212900	TaRboh16	Box S	AGCCACC	659	7	+	binding site for a negativeacting regulatory factor	Binding site elements
TraesCS3D02G187300	TaRboh19	Box S	AGCCACC	668	7	+	binding site for a negativeacting regulatory factor	Binding site elements
TraesCS4B02G358800	TaRboh23	Box S	AGCCACC	506	7	+	binding site for a negativeacting regulatory factor	Binding site elements
TraesCS5B02G212100	TaRboh32	Box S	AGCCACC	619	7	-	binding site for a negativeacting regulatory factor	Binding site elements
TraesCS1A02G285700	TaRboh01	CAAT-box	CAAAT	46	5	-	common cis-acting element in promoter and enhancer regions	Binding site elements
TraesCS1A02G285700	TaRboh01	CAAT-box	CAAT	141	4	+	common cis-acting element in promoter and enhancer regions	Binding site elements
TraesCS1A02G285700	TaRboh01	CAAT-box	CCAAT	158	5	-	common cis-acting element in promoter and enhancer regions	Binding site elements
TraesCS1A02G285700	TaRboh01	CAAT-box	CAAT	167	4	+	common cis-acting element in promoter and enhancer regions	Binding site elements
TraesCS1A02G285700	TaRboh01	CAAT-box	CAAT	185	4	-	common cis-acting element in promoter and enhancer regions	Binding site elements
TraesCS1A02G285700	TaRboh01	CAAT-box	CAAT	222	4	-	common cis-acting element in promoter and enhancer regions	Binding site elements
TraesCS1A02G285700	TaRboh01	CAAT-box	CAAT	238	4	-	common cis-acting element in promoter and enhancer regions	Binding site elements
TraesCS1A02G285700	TaRboh01	CAAT-box	CAAAT	248	5	+	common cis-acting element in promoter and enhancer regions	Binding site elements
TraesCS1A02G285700	TaRboh01	CAAT-box	CAAT	275	4	-	common cis-acting element in promoter and enhancer regions	Binding site elements
TraesCS1A02G285700	TaRboh01	CAAT-box	CAAT	284	4	+	common cis-acting element in promoter and enhancer regions	Binding site elements
TraesCS1A02G285700	TaRboh01	CAAT-box	CAAT	521	4	+	common cis-acting element in promoter and enhancer regions	Binding site elements
TraesCS1A02G285700	TaRboh01	CAAT-box	CCAAT	622	5	-	common cis-acting element in promoter and enhancer regions	Binding site elements
TraesCS1A02G285700	TaRboh01	CAAT-box	CAAT	889	4	-	common cis-acting element in promoter and enhancer regions	Binding site elements
TraesCS1A02G285700	TaRboh01	CAAT-box	TGCCAAC	955	7	-	common cis-acting element in promoter and enhancer regions	Binding site elements
TraesCS1A02G285700	TaRboh01	CAAT-box	CAAT	975	4	-	common cis-acting element in promoter and enhancer regions	Binding site elements
TraesCS1A02G285700	TaRboh01	CAAT-box	CCAAT	1057	5	+	common cis-acting element in promoter and enhancer regions	Binding site elements
TraesCS1A02G285700	TaRboh01	CAAT-box	CAAT	1058	4	+	common cis-acting element in promoter and enhancer regions	Binding site elements
TraesCS1A02G285700	TaRboh01	CAAT-box	CCAAT	1110	5	-	common cis-acting element in promoter and enhancer regions	Binding site elements
TraesCS1A02G290700	TaRboh02	CAAT-box	CAAAT	140	5	-	common cis-acting element in promoter and enhancer regions	Binding site elements
TraesCS1A02G290700	TaRboh02	CAAT-box	CAAT	153	4	+	common cis-acting element in promoter and enhancer regions	Binding site elements
TraesCS1A02G290700	TaRboh02	CAAT-box	CAAT	219	4	+	common cis-acting element in promoter and enhancer regions	Binding site elements
TraesCS1A02G290700	TaRboh02	CAAT-box	CAAT	276	4	-	common cis-acting element in promoter and enhancer regions	Binding site elements
TraesCS1A02G290700	TaRboh02	CAAT-box	CAAAT	311	5	-	common cis-acting element in promoter and enhancer regions	Binding site elements
TraesCS1A02G290700	TaRboh02	CAAT-box	CAAAT	330	5	+	common cis-acting element in promoter and enhancer regions	Binding site elements
TraesCS1A02G290700	TaRboh02	CAAT-box	CAAT	376	4	-	common cis-acting element in promoter and enhancer regions	Binding site elements
TraesCS1A02G290700	TaRboh02	CAAT-box	CAAAT	424	5	+	common cis-acting element in promoter and enhancer regions	Binding site elements
TraesCS1A02G290700	TaRboh02	CAAT-box	CAAT	435	4	+	common cis-acting element in promoter and enhancer regions	Binding site elements
TraesCS1A02G290700	TaRboh02	CAAT-box	CAAT	453	4	+	common cis-acting element in promoter and enhancer regions	Binding site elements
TraesCS1A02G290700	TaRboh02	CAAT-box	CAAAT	611	5	+	common cis-acting element in promoter and enhancer regions	Binding site elements
TraesCS1A02G290700	TaRboh02	CAAT-box	CCAAT	663	5	+	common cis-acting element in promoter and enhancer regions	Binding site elements
TraesCS1A02G290700	TaRboh02	CAAT-box	CAAT	664	4	+	common cis-acting element in promoter and enhancer regions	Binding site elements
TraesCS1A02G290700	TaRboh02	CAAT-box	CAAT	671	4	-	common cis-acting element in promoter and enhancer regions	Binding site elements
TraesCS1A02G290700	TaRboh02	CAAT-box	CCAAT	683	5	+	common cis-acting element in promoter and enhancer regions	Binding site elements
TraesCS1A02G290700	TaRboh02	CAAT-box	CAAT	684	4	+	common cis-acting element in promoter and enhancer regions	Binding site elements
TraesCS1A02G290700	TaRboh02	CAAT-box	CAAT	748	4	+	common cis-acting element in promoter and enhancer regions	Binding site elements
TraesCS1A02G290700	TaRboh02	CAAT-box	CAAAT	881	5	-	common cis-acting element in promoter and enhancer regions	Binding site elements
TraesCS1A02G290700	TaRboh02	CAAT-box	CCAAT	1272	5	-	common cis-acting element in promoter and enhancer regions	Binding site elements
TraesCS1A02G290700	TaRboh02	CAAT-box	CAAAT	1352	5	+	common cis-acting element in promoter and enhancer regions	Binding site elements
TraesCS1A02G290700	TaRboh02	CAAT-box	CCAAT	1382	5	-	common cis-acting element in promoter and enhancer regions	Binding site elements
TraesCS1A02G290700	TaRboh02	CAAT-box	CAAT	1421	4	+	common cis-acting element in promoter and enhancer regions	Binding site elements
TraesCS1A02G347700	TaRboh03	CAAT-box	CAAAT	94	5	-	common cis-acting element in promoter and enhancer regions	Binding site elements
TraesCS1A02G347700	TaRboh03	CAAT-box	CAAAT	105	5	-	common cis-acting element in promoter and enhancer regions	Binding site elements
TraesCS1A02G347700	TaRboh03	CAAT-box	CAAT	176	4	-	common cis-acting element in promoter and enhancer regions	Binding site elements
TraesCS1A02G347700	TaRboh03	CAAT-box	CAAAT	272	5	+	common cis-acting element in promoter and enhancer regions	Binding site elements
TraesCS1A02G347700	TaRboh03	CAAT-box	CAAAT	369	5	+	common cis-acting element in promoter and enhancer regions	Binding site elements
TraesCS1A02G347700	TaRboh03	CAAT-box	CAAT	477	4	-	common cis-acting element in promoter and enhancer regions	Binding site elements
TraesCS1A02G347700	TaRboh03	CAAT-box	CAAAT	546	5	-	common cis-acting element in promoter and enhancer regions	Binding site elements
TraesCS1A02G347700	TaRboh03	CAAT-box	CAAT	564	4	-	common cis-acting element in promoter and enhancer regions	Binding site elements
TraesCS1A02G347700	TaRboh03	CAAT-box	CAAT	615	4	+	common cis-acting element in promoter and enhancer regions	Binding site elements
TraesCS1A02G347700	TaRboh03	CAAT-box	CAAAT	643	5	-	common cis-acting element in promoter and enhancer regions	Binding site elements
TraesCS1A02G347700	TaRboh03	CAAT-box	CAAT	663	4	+	common cis-acting element in promoter and enhancer regions	Binding site elements
TraesCS1A02G347700	TaRboh03	CAAT-box	CAAAT	846	5	+	common cis-acting element in promoter and enhancer regions	Binding site elements
TraesCS1A02G347700	TaRboh03	CAAT-box	CAAAT	851	5	+	common cis-acting element in promoter and enhancer regions	Binding site elements
TraesCS1A02G347700	TaRboh03	CAAT-box	CCAAT	946	5	+	common cis-acting element in promoter and enhancer regions	Binding site elements
TraesCS1A02G347700	TaRboh03	CAAT-box	CAAT	947	4	+	common cis-acting element in promoter and enhancer regions	Binding site elements
TraesCS1A02G347700	TaRboh03	CAAT-box	CAAT	1026	4	+	common cis-acting element in promoter and enhancer regions	Binding site elements
TraesCS1B02G295200	TaRboh04	CAAT-box	CCAAT	139	5	-	common cis-acting element in promoter and enhancer regions	Binding site elements
TraesCS1B02G295200	TaRboh04	CAAT-box	CCAAT	201	5	+	common cis-acting element in promoter and enhancer regions	Binding site elements
TraesCS1B02G295200	TaRboh04	CAAT-box	CAAT	202	4	+	common cis-acting element in promoter and enhancer regions	Binding site elements
TraesCS1B02G295200	TaRboh04	CAAT-box	CAAAT	332	5	+	common cis-acting element in promoter and enhancer regions	Binding site elements
TraesCS1B02G295200	TaRboh04	CAAT-box	CCAAT	423	5	+	common cis-acting element in promoter and enhancer regions	Binding site elements
TraesCS1B02G295200	TaRboh04	CAAT-box	CAAT	424	4	+	common cis-acting element in promoter and enhancer regions	Binding site elements
TraesCS1B02G295200	TaRboh04	CAAT-box	CAAT	620	4	+	common cis-acting element in promoter and enhancer regions	Binding site elements
TraesCS1B02G295200	TaRboh04	CAAT-box	CAAT	685	4	+	common cis-acting element in promoter and enhancer regions	Binding site elements
TraesCS1B02G295200	TaRboh04	CAAT-box	CAAAT	706	5	+	common cis-acting element in promoter and enhancer regions	Binding site elements
TraesCS1B02G295200	TaRboh04	CAAT-box	CAAAT	750	5	-	common cis-acting element in promoter and enhancer regions	Binding site elements
TraesCS1B02G295200	TaRboh04	CAAT-box	CCAAT	778	5	+	common cis-acting element in promoter and enhancer regions	Binding site elements
TraesCS1B02G295200	TaRboh04	CAAT-box	CAAT	779	4	+	common cis-acting element in promoter and enhancer regions	Binding site elements
TraesCS1B02G295200	TaRboh04	CAAT-box	CAAAT	781	5	-	common cis-acting element in promoter and enhancer regions	Binding site elements
TraesCS1B02G295200	TaRboh04	CAAT-box	CCAAT	787	5	-	common cis-acting element in promoter and enhancer regions	Binding site elements
TraesCS1B02G295200	TaRboh04	CAAT-box	CCAAT	826	5	+	common cis-acting element in promoter and enhancer regions	Binding site elements
TraesCS1B02G295200	TaRboh04	CAAT-box	CAAT	827	4	+	common cis-acting element in promoter and enhancer regions	Binding site elements
TraesCS1B02G295200	TaRboh04	CAAT-box	CAAT	880	4	+	common cis-acting element in promoter and enhancer regions	Binding site elements
TraesCS1B02G295200	TaRboh04	CAAT-box	CAAT	934	4	-	common cis-acting element in promoter and enhancer regions	Binding site elements
TraesCS1B02G295200	TaRboh04	CAAT-box	CAAT	989	4	-	common cis-acting element in promoter and enhancer regions	Binding site elements
TraesCS1B02G295200	TaRboh04	CAAT-box	CAAT	1000	4	-	common cis-acting element in promoter and enhancer regions	Binding site elements
TraesCS1B02G295200	TaRboh04	CAAT-box	CAAAT	1010	5	+	common cis-acting element in promoter and enhancer regions	Binding site elements
TraesCS1B02G295200	TaRboh04	CAAT-box	CAAT	1052	4	+	common cis-acting element in promoter and enhancer regions	Binding site elements
TraesCS1B02G295200	TaRboh04	CAAT-box	CCAAT	1339	5	+	common cis-acting element in promoter and enhancer regions	Binding site elements
TraesCS1B02G295200	TaRboh04	CAAT-box	CAAT	1340	4	+	common cis-acting element in promoter and enhancer regions	Binding site elements
TraesCS1B02G295200	TaRboh04	CAAT-box	CCAAT	1344	5	+	common cis-acting element in promoter and enhancer regions	Binding site elements
TraesCS1B02G295200	TaRboh04	CAAT-box	CAAT	1345	4	+	common cis-acting element in promoter and enhancer regions	Binding site elements
TraesCS1B02G295300	TaRboh05	CAAT-box	CAAAT	407	5	-	common cis-acting element in promoter and enhancer regions	Binding site elements
TraesCS1B02G295300	TaRboh05	CAAT-box	CCAAT	432	5	-	common cis-acting element in promoter and enhancer regions	Binding site elements
TraesCS1B02G295300	TaRboh05	CAAT-box	CAAT	444	4	+	common cis-acting element in promoter and enhancer regions	Binding site elements
TraesCS1B02G295300	TaRboh05	CAAT-box	CAAT	670	4	-	common cis-acting element in promoter and enhancer regions	Binding site elements
TraesCS1B02G295300	TaRboh05	CAAT-box	CAAT	764	4	-	common cis-acting element in promoter and enhancer regions	Binding site elements
TraesCS1B02G295300	TaRboh05	CAAT-box	CAAAT	863	5	-	common cis-acting element in promoter and enhancer regions	Binding site elements
TraesCS1B02G295300	TaRboh05	CAAT-box	CAAT	883	4	+	common cis-acting element in promoter and enhancer regions	Binding site elements
TraesCS1B02G295300	TaRboh05	CAAT-box	CAAAT	907	5	-	common cis-acting element in promoter and enhancer regions	Binding site elements
TraesCS1B02G295300	TaRboh05	CAAT-box	CAAAT	934	5	-	common cis-acting element in promoter and enhancer regions	Binding site elements
TraesCS1B02G295300	TaRboh05	CAAT-box	CAAT	999	4	+	common cis-acting element in promoter and enhancer regions	Binding site elements
TraesCS1B02G295300	TaRboh05	CAAT-box	CAAT	1025	4	-	common cis-acting element in promoter and enhancer regions	Binding site elements
TraesCS1B02G295300	TaRboh05	CAAT-box	CCAAT	1314	5	+	common cis-acting element in promoter and enhancer regions	Binding site elements
TraesCS1B02G295300	TaRboh05	CAAT-box	CAAT	1315	4	+	common cis-acting element in promoter and enhancer regions	Binding site elements
TraesCS1B02G300000	TaRboh06	CAAT-box	CAAAT	62	5	-	common cis-acting element in promoter and enhancer regions	Binding site elements
TraesCS1B02G300000	TaRboh06	CAAT-box	CAAT	98	4	+	common cis-acting element in promoter and enhancer regions	Binding site elements
TraesCS1B02G300000	TaRboh06	CAAT-box	CAAT	167	4	-	common cis-acting element in promoter and enhancer regions	Binding site elements
TraesCS1B02G300000	TaRboh06	CAAT-box	CAAT	206	4	+	common cis-acting element in promoter and enhancer regions	Binding site elements
TraesCS1B02G300000	TaRboh06	CAAT-box	CAAT	504	4	-	common cis-acting element in promoter and enhancer regions	Binding site elements
TraesCS1B02G300000	TaRboh06	CAAT-box	CAAAT	743	5	+	common cis-acting element in promoter and enhancer regions	Binding site elements
TraesCS1B02G300000	TaRboh06	CAAT-box	CAAT	839	4	+	common cis-acting element in promoter and enhancer regions	Binding site elements
TraesCS1B02G300000	TaRboh06	CAAT-box	CAAAT	849	5	-	common cis-acting element in promoter and enhancer regions	Binding site elements
TraesCS1B02G300000	TaRboh06	CAAT-box	CAAT	885	4	+	common cis-acting element in promoter and enhancer regions	Binding site elements
TraesCS1B02G300000	TaRboh06	CAAT-box	CAAT	993	4	+	common cis-acting element in promoter and enhancer regions	Binding site elements
TraesCS1B02G300000	TaRboh06	CAAT-box	CAAT	1026	4	+	common cis-acting element in promoter and enhancer regions	Binding site elements
TraesCS1B02G300000	TaRboh06	CAAT-box	CAAT	1085	4	-	common cis-acting element in promoter and enhancer regions	Binding site elements
TraesCS1B02G300000	TaRboh06	CAAT-box	CAAAT	1355	5	+	common cis-acting element in promoter and enhancer regions	Binding site elements
TraesCS1B02G362200	TaRboh07	CAAT-box	CAAAT	139	5	+	common cis-acting element in promoter and enhancer regions	Binding site elements
TraesCS1B02G362200	TaRboh07	CAAT-box	CAAAT	276	5	+	common cis-acting element in promoter and enhancer regions	Binding site elements
TraesCS1B02G362200	TaRboh07	CAAT-box	CAAAT	279	5	-	common cis-acting element in promoter and enhancer regions	Binding site elements
TraesCS1B02G362200	TaRboh07	CAAT-box	CAAT	311	4	+	common cis-acting element in promoter and enhancer regions	Binding site elements
TraesCS1B02G362200	TaRboh07	CAAT-box	CAAT	384	4	+	common cis-acting element in promoter and enhancer regions	Binding site elements
TraesCS1B02G362200	TaRboh07	CAAT-box	CAAT	406	4	-	common cis-acting element in promoter and enhancer regions	Binding site elements
TraesCS1B02G362200	TaRboh07	CAAT-box	CAAT	413	4	+	common cis-acting element in promoter and enhancer regions	Binding site elements
TraesCS1B02G362200	TaRboh07	CAAT-box	CAAT	415	4	-	common cis-acting element in promoter and enhancer regions	Binding site elements
TraesCS1B02G362200	TaRboh07	CAAT-box	CCAAT	623	5	+	common cis-acting element in promoter and enhancer regions	Binding site elements
TraesCS1B02G362200	TaRboh07	CAAT-box	CAAT	624	4	+	common cis-acting element in promoter and enhancer regions	Binding site elements
TraesCS1B02G362200	TaRboh07	CAAT-box	CAAT	653	4	+	common cis-acting element in promoter and enhancer regions	Binding site elements
TraesCS1B02G362200	TaRboh07	CAAT-box	CAAT	976	4	+	common cis-acting element in promoter and enhancer regions	Binding site elements
TraesCS1B02G362200	TaRboh07	CAAT-box	CCAAT	1179	5	+	common cis-acting element in promoter and enhancer regions	Binding site elements
TraesCS1B02G362200	TaRboh07	CAAT-box	CAAT	1180	4	+	common cis-acting element in promoter and enhancer regions	Binding site elements
TraesCS1B02G362200	TaRboh07	CAAT-box	CAAT	1487	4	-	common cis-acting element in promoter and enhancer regions	Binding site elements
TraesCS1D02G284800	TaRboh08	CAAT-box	CAAAT	21	5	-	common cis-acting element in promoter and enhancer regions	Binding site elements
TraesCS1D02G284800	TaRboh08	CAAT-box	CAAT	39	4	-	common cis-acting element in promoter and enhancer regions	Binding site elements
TraesCS1D02G284800	TaRboh08	CAAT-box	CAAAT	67	5	-	common cis-acting element in promoter and enhancer regions	Binding site elements
TraesCS1D02G284800	TaRboh08	CAAT-box	CCAAT	79	5	+	common cis-acting element in promoter and enhancer regions	Binding site elements
TraesCS1D02G284800	TaRboh08	CAAT-box	CAAT	80	4	+	common cis-acting element in promoter and enhancer regions	Binding site elements
TraesCS1D02G284800	TaRboh08	CAAT-box	CAAT	308	4	-	common cis-acting element in promoter and enhancer regions	Binding site elements
TraesCS1D02G284800	TaRboh08	CAAT-box	CAAAT	436	5	-	common cis-acting element in promoter and enhancer regions	Binding site elements
TraesCS1D02G284800	TaRboh08	CAAT-box	CAAT	467	4	+	common cis-acting element in promoter and enhancer regions	Binding site elements
TraesCS1D02G284800	TaRboh08	CAAT-box	CAAT	469	4	-	common cis-acting element in promoter and enhancer regions	Binding site elements
TraesCS1D02G284800	TaRboh08	CAAT-box	CAAT	509	4	-	common cis-acting element in promoter and enhancer regions	Binding site elements
TraesCS1D02G284800	TaRboh08	CAAT-box	CAAT	513	4	-	common cis-acting element in promoter and enhancer regions	Binding site elements
TraesCS1D02G284800	TaRboh08	CAAT-box	CAAAT	530	5	-	common cis-acting element in promoter and enhancer regions	Binding site elements
TraesCS1D02G284800	TaRboh08	CAAT-box	CAAT	685	4	+	common cis-acting element in promoter and enhancer regions	Binding site elements
TraesCS1D02G284800	TaRboh08	CAAT-box	CAAAT	720	5	+	common cis-acting element in promoter and enhancer regions	Binding site elements
TraesCS1D02G284800	TaRboh08	CAAT-box	CCAAT	731	5	+	common cis-acting element in promoter and enhancer regions	Binding site elements
TraesCS1D02G284800	TaRboh08	CAAT-box	CAAT	732	4	+	common cis-acting element in promoter and enhancer regions	Binding site elements
TraesCS1D02G284800	TaRboh08	CAAT-box	CAAT	752	4	-	common cis-acting element in promoter and enhancer regions	Binding site elements
TraesCS1D02G284800	TaRboh08	CAAT-box	CAAT	888	4	-	common cis-acting element in promoter and enhancer regions	Binding site elements
TraesCS1D02G284800	TaRboh08	CAAT-box	CAAT	933	4	+	common cis-acting element in promoter and enhancer regions	Binding site elements
TraesCS1D02G284800	TaRboh08	CAAT-box	CAAAT	970	5	-	common cis-acting element in promoter and enhancer regions	Binding site elements
TraesCS1D02G284800	TaRboh08	CAAT-box	CAAT	978	4	+	common cis-acting element in promoter and enhancer regions	Binding site elements
TraesCS1D02G284800	TaRboh08	CAAT-box	CAAT	1058	4	+	common cis-acting element in promoter and enhancer regions	Binding site elements
TraesCS1D02G284800	TaRboh08	CAAT-box	CCAAT	1075	5	-	common cis-acting element in promoter and enhancer regions	Binding site elements
TraesCS1D02G284800	TaRboh08	CAAT-box	CAAT	1084	4	+	common cis-acting element in promoter and enhancer regions	Binding site elements
TraesCS1D02G284800	TaRboh08	CAAT-box	CAAT	1097	4	-	common cis-acting element in promoter and enhancer regions	Binding site elements
TraesCS1D02G284800	TaRboh08	CAAT-box	CAAT	1102	4	-	common cis-acting element in promoter and enhancer regions	Binding site elements
TraesCS1D02G284800	TaRboh08	CAAT-box	CAAT	1155	4	-	common cis-acting element in promoter and enhancer regions	Binding site elements
TraesCS1D02G284800	TaRboh08	CAAT-box	CAAAT	1165	5	+	common cis-acting element in promoter and enhancer regions	Binding site elements
TraesCS1D02G284800	TaRboh08	CAAT-box	CAAT	1435	4	+	common cis-acting element in promoter and enhancer regions	Binding site elements
TraesCS1D02G284900	TaRboh09	CAAT-box	CAAAT	76	5	+	common cis-acting element in promoter and enhancer regions	Binding site elements
TraesCS1D02G284900	TaRboh09	CAAT-box	CCAAT	268	5	-	common cis-acting element in promoter and enhancer regions	Binding site elements
TraesCS1D02G284900	TaRboh09	CAAT-box	CCAAT	318	5	+	common cis-acting element in promoter and enhancer regions	Binding site elements
TraesCS1D02G284900	TaRboh09	CAAT-box	CAAT	319	4	+	common cis-acting element in promoter and enhancer regions	Binding site elements
TraesCS1D02G284900	TaRboh09	CAAT-box	CAAT	352	4	-	common cis-acting element in promoter and enhancer regions	Binding site elements
TraesCS1D02G284900	TaRboh09	CAAT-box	CAAAT	389	5	+	common cis-acting element in promoter and enhancer regions	Binding site elements
TraesCS1D02G284900	TaRboh09	CAAT-box	CCCAATTT	467	8	-	common cis-acting element in promoter and enhancer regions	Binding site elements
TraesCS1D02G284900	TaRboh09	CAAT-box	CCAAT	469	5	-	common cis-acting element in promoter and enhancer regions	Binding site elements
TraesCS1D02G284900	TaRboh09	CAAT-box	CAAT	574	4	+	common cis-acting element in promoter and enhancer regions	Binding site elements
TraesCS1D02G284900	TaRboh09	CAAT-box	CAAT	689	4	-	common cis-acting element in promoter and enhancer regions	Binding site elements
TraesCS1D02G284900	TaRboh09	CAAT-box	CAAT	734	4	+	common cis-acting element in promoter and enhancer regions	Binding site elements
TraesCS1D02G284900	TaRboh09	CAAT-box	CAAT	807	4	+	common cis-acting element in promoter and enhancer regions	Binding site elements
TraesCS1D02G284900	TaRboh09	CAAT-box	CCAAT	885	5	-	common cis-acting element in promoter and enhancer regions	Binding site elements
TraesCS1D02G284900	TaRboh09	CAAT-box	CAAT	1023	4	-	common cis-acting element in promoter and enhancer regions	Binding site elements
TraesCS1D02G284900	TaRboh09	CAAT-box	CAAAT	1040	5	+	common cis-acting element in promoter and enhancer regions	Binding site elements
TraesCS1D02G284900	TaRboh09	CAAT-box	CAAT	1062	4	+	common cis-acting element in promoter and enhancer regions	Binding site elements
TraesCS1D02G284900	TaRboh09	CAAT-box	CAAAT	1172	5	-	common cis-acting element in promoter and enhancer regions	Binding site elements
TraesCS1D02G284900	TaRboh09	CAAT-box	CCAAT	1345	5	+	common cis-acting element in promoter and enhancer regions	Binding site elements
TraesCS1D02G284900	TaRboh09	CAAT-box	CAAT	1346	4	+	common cis-acting element in promoter and enhancer regions	Binding site elements
TraesCS1D02G284900	TaRboh09	CAAT-box	CCAAT	1350	5	+	common cis-acting element in promoter and enhancer regions	Binding site elements
TraesCS1D02G284900	TaRboh09	CAAT-box	CAAT	1351	4	+	common cis-acting element in promoter and enhancer regions	Binding site elements
TraesCS1D02G285000	TaRboh10	CAAT-box	CAAAT	87	5	+	common cis-acting element in promoter and enhancer regions	Binding site elements
TraesCS1D02G285000	TaRboh10	CAAT-box	CAAT	174	4	+	common cis-acting element in promoter and enhancer regions	Binding site elements
TraesCS1D02G285000	TaRboh10	CAAT-box	CAAT	315	4	-	common cis-acting element in promoter and enhancer regions	Binding site elements
TraesCS1D02G285000	TaRboh10	CAAT-box	CCAAT	346	5	-	common cis-acting element in promoter and enhancer regions	Binding site elements
TraesCS1D02G285000	TaRboh10	CAAT-box	CAAT	394	4	-	common cis-acting element in promoter and enhancer regions	Binding site elements
TraesCS1D02G285000	TaRboh10	CAAT-box	CAAT	496	4	-	common cis-acting element in promoter and enhancer regions	Binding site elements
TraesCS1D02G285000	TaRboh10	CAAT-box	CAAT	819	4	-	common cis-acting element in promoter and enhancer regions	Binding site elements
TraesCS1D02G285000	TaRboh10	CAAT-box	CAAAT	962	5	+	common cis-acting element in promoter and enhancer regions	Binding site elements
TraesCS1D02G285000	TaRboh10	CAAT-box	CAAAT	979	5	-	common cis-acting element in promoter and enhancer regions	Binding site elements
TraesCS1D02G285000	TaRboh10	CAAT-box	CAAT	992	4	+	common cis-acting element in promoter and enhancer regions	Binding site elements
TraesCS1D02G285000	TaRboh10	CAAT-box	CAAAT	1055	5	-	common cis-acting element in promoter and enhancer regions	Binding site elements
TraesCS1D02G285000	TaRboh10	CAAT-box	CCAAT	1325	5	+	common cis-acting element in promoter and enhancer regions	Binding site elements
TraesCS1D02G285000	TaRboh10	CAAT-box	CAAT	1326	4	+	common cis-acting element in promoter and enhancer regions	Binding site elements
TraesCS1D02G289300	TaRboh11	CAAT-box	CAAT	168	4	-	common cis-acting element in promoter and enhancer regions	Binding site elements
TraesCS1D02G289300	TaRboh11	CAAT-box	CAAT	229	4	-	common cis-acting element in promoter and enhancer regions	Binding site elements
TraesCS1D02G289300	TaRboh11	CAAT-box	CAAT	562	4	+	common cis-acting element in promoter and enhancer regions	Binding site elements
TraesCS1D02G289300	TaRboh11	CAAT-box	CAAAT	572	5	-	common cis-acting element in promoter and enhancer regions	Binding site elements
TraesCS1D02G289300	TaRboh11	CAAT-box	CAAT	607	4	+	common cis-acting element in promoter and enhancer regions	Binding site elements
TraesCS1D02G289300	TaRboh11	CAAT-box	CAAT	748	4	+	common cis-acting element in promoter and enhancer regions	Binding site elements
TraesCS1D02G289300	TaRboh11	CAAT-box	CAAT	805	4	-	common cis-acting element in promoter and enhancer regions	Binding site elements
TraesCS1D02G289300	TaRboh11	CAAT-box	CAAAT	1051	5	+	common cis-acting element in promoter and enhancer regions	Binding site elements
TraesCS1D02G289300	TaRboh11	CAAT-box	CCAAT	1275	5	-	common cis-acting element in promoter and enhancer regions	Binding site elements
TraesCS1D02G289300	TaRboh11	CAAT-box	CAAAT	1355	5	+	common cis-acting element in promoter and enhancer regions	Binding site elements
TraesCS1D02G289300	TaRboh11	CAAT-box	CAAT	1421	4	+	common cis-acting element in promoter and enhancer regions	Binding site elements
TraesCS1D02G350600	TaRboh12	CAAT-box	CAAAT	268	5	+	common cis-acting element in promoter and enhancer regions	Binding site elements
TraesCS1D02G350600	TaRboh12	CAAT-box	CAAT	285	4	-	common cis-acting element in promoter and enhancer regions	Binding site elements
TraesCS1D02G350600	TaRboh12	CAAT-box	CAAT	292	4	+	common cis-acting element in promoter and enhancer regions	Binding site elements
TraesCS1D02G350600	TaRboh12	CAAT-box	CAAT	294	4	-	common cis-acting element in promoter and enhancer regions	Binding site elements
TraesCS1D02G350600	TaRboh12	CAAT-box	CCAAT	575	5	+	common cis-acting element in promoter and enhancer regions	Binding site elements
TraesCS1D02G350600	TaRboh12	CAAT-box	CAAT	576	4	+	common cis-acting element in promoter and enhancer regions	Binding site elements
TraesCS1D02G350600	TaRboh12	CAAT-box	CAAT	605	4	+	common cis-acting element in promoter and enhancer regions	Binding site elements
TraesCS1D02G350600	TaRboh12	CAAT-box	CCAAT	1177	5	+	common cis-acting element in promoter and enhancer regions	Binding site elements
TraesCS1D02G350600	TaRboh12	CAAT-box	CAAT	1178	4	+	common cis-acting element in promoter and enhancer regions	Binding site elements
TraesCS3A02G182900	TaRboh13	CAAT-box	TGCCAAC	73	7	+	common cis-acting element in promoter and enhancer regions	Binding site elements
TraesCS3A02G182900	TaRboh13	CAAT-box	CAAT	230	4	+	common cis-acting element in promoter and enhancer regions	Binding site elements
TraesCS3A02G182900	TaRboh13	CAAT-box	CAAT	236	4	+	common cis-acting element in promoter and enhancer regions	Binding site elements
TraesCS3A02G182900	TaRboh13	CAAT-box	CAAT	371	4	+	common cis-acting element in promoter and enhancer regions	Binding site elements
TraesCS3A02G182900	TaRboh13	CAAT-box	CAAT	432	4	-	common cis-acting element in promoter and enhancer regions	Binding site elements
TraesCS3A02G182900	TaRboh13	CAAT-box	CAAAT	594	5	-	common cis-acting element in promoter and enhancer regions	Binding site elements
TraesCS3A02G182900	TaRboh13	CAAT-box	CCAAT	610	5	-	common cis-acting element in promoter and enhancer regions	Binding site elements
TraesCS3A02G182900	TaRboh13	CAAT-box	CCAAT	679	5	-	common cis-acting element in promoter and enhancer regions	Binding site elements
TraesCS3A02G182900	TaRboh13	CAAT-box	CCAAT	821	5	+	common cis-acting element in promoter and enhancer regions	Binding site elements
TraesCS3A02G182900	TaRboh13	CAAT-box	CAAT	822	4	+	common cis-acting element in promoter and enhancer regions	Binding site elements
TraesCS3A02G182900	TaRboh13	CAAT-box	CAAAT	940	5	+	common cis-acting element in promoter and enhancer regions	Binding site elements
TraesCS3A02G182900	TaRboh13	CAAT-box	CAAAT	966	5	+	common cis-acting element in promoter and enhancer regions	Binding site elements
TraesCS3A02G182900	TaRboh13	CAAT-box	CCAAT	1141	5	-	common cis-acting element in promoter and enhancer regions	Binding site elements
TraesCS3A02G182900	TaRboh13	CAAT-box	CAAAT	1172	5	+	common cis-acting element in promoter and enhancer regions	Binding site elements
TraesCS3A02G182900	TaRboh13	CAAT-box	CAAT	1215	4	+	common cis-acting element in promoter and enhancer regions	Binding site elements
TraesCS3A02G182900	TaRboh13	CAAT-box	CAAT	1303	4	-	common cis-acting element in promoter and enhancer regions	Binding site elements
TraesCS3A02G182900	TaRboh13	CAAT-box	CAAAT	1367	5	-	common cis-acting element in promoter and enhancer regions	Binding site elements
TraesCS3A02G182900	TaRboh13	CAAT-box	CAAAT	1400	5	-	common cis-acting element in promoter and enhancer regions	Binding site elements
TraesCS3A02G182900	TaRboh13	CAAT-box	CAAT	1465	4	-	common cis-acting element in promoter and enhancer regions	Binding site elements
TraesCS3A02G182900	TaRboh13	CAAT-box	CAAT	1496	4	-	common cis-acting element in promoter and enhancer regions	Binding site elements
TraesCS3A02G280200	TaRboh14	CAAT-box	CCAAT	128	5	-	common cis-acting element in promoter and enhancer regions	Binding site elements
TraesCS3A02G280200	TaRboh14	CAAT-box	CAAT	213	4	+	common cis-acting element in promoter and enhancer regions	Binding site elements
TraesCS3A02G280200	TaRboh14	CAAT-box	CAAT	331	4	-	common cis-acting element in promoter and enhancer regions	Binding site elements
TraesCS3A02G280200	TaRboh14	CAAT-box	CAAT	339	4	+	common cis-acting element in promoter and enhancer regions	Binding site elements
TraesCS3A02G280200	TaRboh14	CAAT-box	CAAT	452	4	+	common cis-acting element in promoter and enhancer regions	Binding site elements
TraesCS3A02G280200	TaRboh14	CAAT-box	CCAAT	489	5	-	common cis-acting element in promoter and enhancer regions	Binding site elements
TraesCS3A02G280200	TaRboh14	CAAT-box	CAAT	761	4	+	common cis-acting element in promoter and enhancer regions	Binding site elements
TraesCS3A02G280200	TaRboh14	CAAT-box	CAAT	815	4	-	common cis-acting element in promoter and enhancer regions	Binding site elements
TraesCS3A02G280200	TaRboh14	CAAT-box	CAAT	916	4	-	common cis-acting element in promoter and enhancer regions	Binding site elements
TraesCS3A02G280200	TaRboh14	CAAT-box	CCAAT	943	5	+	common cis-acting element in promoter and enhancer regions	Binding site elements
TraesCS3A02G280200	TaRboh14	CAAT-box	CAAT	944	4	+	common cis-acting element in promoter and enhancer regions	Binding site elements
TraesCS3A02G280200	TaRboh14	CAAT-box	CAAT	1105	4	+	common cis-acting element in promoter and enhancer regions	Binding site elements
TraesCS3A02G280200	TaRboh14	CAAT-box	CAAT	1241	4	-	common cis-acting element in promoter and enhancer regions	Binding site elements
TraesCS3A02G280200	TaRboh14	CAAT-box	CAAAT	1252	5	-	common cis-acting element in promoter and enhancer regions	Binding site elements
TraesCS3A02G280200	TaRboh14	CAAT-box	CAAT	1364	4	-	common cis-acting element in promoter and enhancer regions	Binding site elements
TraesCS3A02G280200	TaRboh14	CAAT-box	CCAAT	1484	5	-	common cis-acting element in promoter and enhancer regions	Binding site elements
TraesCS3A02G354200	TaRboh15	CAAT-box	CAAT	589	4	+	common cis-acting element in promoter and enhancer regions	Binding site elements
TraesCS3A02G354200	TaRboh15	CAAT-box	CAAT	621	4	-	common cis-acting element in promoter and enhancer regions	Binding site elements
TraesCS3A02G354200	TaRboh15	CAAT-box	CAAT	1486	4	-	common cis-acting element in promoter and enhancer regions	Binding site elements
TraesCS3B02G212900	TaRboh16	CAAT-box	CAAAT	47	5	+	common cis-acting element in promoter and enhancer regions	Binding site elements
TraesCS3B02G212900	TaRboh16	CAAT-box	CAAAT	224	5	+	common cis-acting element in promoter and enhancer regions	Binding site elements
TraesCS3B02G212900	TaRboh16	CAAT-box	CAAT	227	4	-	common cis-acting element in promoter and enhancer regions	Binding site elements
TraesCS3B02G212900	TaRboh16	CAAT-box	CAAT	256	4	-	common cis-acting element in promoter and enhancer regions	Binding site elements
TraesCS3B02G212900	TaRboh16	CAAT-box	CCAAT	317	5	-	common cis-acting element in promoter and enhancer regions	Binding site elements
TraesCS3B02G212900	TaRboh16	CAAT-box	CAAT	380	4	+	common cis-acting element in promoter and enhancer regions	Binding site elements
TraesCS3B02G212900	TaRboh16	CAAT-box	CAAT	441	4	-	common cis-acting element in promoter and enhancer regions	Binding site elements
TraesCS3B02G212900	TaRboh16	CAAT-box	CAAAT	593	5	-	common cis-acting element in promoter and enhancer regions	Binding site elements
TraesCS3B02G212900	TaRboh16	CAAT-box	CCAAT	609	5	-	common cis-acting element in promoter and enhancer regions	Binding site elements
TraesCS3B02G212900	TaRboh16	CAAT-box	CCAAT	678	5	-	common cis-acting element in promoter and enhancer regions	Binding site elements
TraesCS3B02G212900	TaRboh16	CAAT-box	CCAAT	819	5	+	common cis-acting element in promoter and enhancer regions	Binding site elements
TraesCS3B02G212900	TaRboh16	CAAT-box	CAAT	820	4	+	common cis-acting element in promoter and enhancer regions	Binding site elements
TraesCS3B02G212900	TaRboh16	CAAT-box	CAAAT	937	5	+	common cis-acting element in promoter and enhancer regions	Binding site elements
TraesCS3B02G212900	TaRboh16	CAAT-box	CAAAT	963	5	+	common cis-acting element in promoter and enhancer regions	Binding site elements
TraesCS3B02G212900	TaRboh16	CAAT-box	CCAAT	1128	5	-	common cis-acting element in promoter and enhancer regions	Binding site elements
TraesCS3B02G212900	TaRboh16	CAAT-box	CAAAT	1159	5	+	common cis-acting element in promoter and enhancer regions	Binding site elements
TraesCS3B02G212900	TaRboh16	CAAT-box	CAAT	1202	4	+	common cis-acting element in promoter and enhancer regions	Binding site elements
TraesCS3B02G212900	TaRboh16	CAAT-box	CAAT	1299	4	-	common cis-acting element in promoter and enhancer regions	Binding site elements
TraesCS3B02G212900	TaRboh16	CAAT-box	CAAAT	1363	5	-	common cis-acting element in promoter and enhancer regions	Binding site elements
TraesCS3B02G212900	TaRboh16	CAAT-box	CAAAT	1400	5	-	common cis-acting element in promoter and enhancer regions	Binding site elements
TraesCS3B02G212900	TaRboh16	CAAT-box	CAAT	1465	4	-	common cis-acting element in promoter and enhancer regions	Binding site elements
TraesCS3B02G212900	TaRboh16	CAAT-box	CAAT	1496	4	-	common cis-acting element in promoter and enhancer regions	Binding site elements
TraesCS3B02G314000	TaRboh17	CAAT-box	CAAAT	190	5	-	common cis-acting element in promoter and enhancer regions	Binding site elements
TraesCS3B02G314000	TaRboh17	CAAT-box	CAAT	247	4	-	common cis-acting element in promoter and enhancer regions	Binding site elements
TraesCS3B02G314000	TaRboh17	CAAT-box	CAAT	255	4	+	common cis-acting element in promoter and enhancer regions	Binding site elements
TraesCS3B02G314000	TaRboh17	CAAT-box	CAAT	303	4	-	common cis-acting element in promoter and enhancer regions	Binding site elements
TraesCS3B02G314000	TaRboh17	CAAT-box	CAAT	363	4	+	common cis-acting element in promoter and enhancer regions	Binding site elements
TraesCS3B02G314000	TaRboh17	CAAT-box	CAAAT	427	5	+	common cis-acting element in promoter and enhancer regions	Binding site elements
TraesCS3B02G314000	TaRboh17	CAAT-box	CCAAT	489	5	-	common cis-acting element in promoter and enhancer regions	Binding site elements
TraesCS3B02G314000	TaRboh17	CAAT-box	CAAAT	500	5	-	common cis-acting element in promoter and enhancer regions	Binding site elements
TraesCS3B02G314000	TaRboh17	CAAT-box	CAAT	524	4	+	common cis-acting element in promoter and enhancer regions	Binding site elements
TraesCS3B02G314000	TaRboh17	CAAT-box	CAAAT	575	5	-	common cis-acting element in promoter and enhancer regions	Binding site elements
TraesCS3B02G314000	TaRboh17	CAAT-box	CAAT	590	4	+	common cis-acting element in promoter and enhancer regions	Binding site elements
TraesCS3B02G314000	TaRboh17	CAAT-box	CCAAT	599	5	+	common cis-acting element in promoter and enhancer regions	Binding site elements
TraesCS3B02G314000	TaRboh17	CAAT-box	CAAT	600	4	+	common cis-acting element in promoter and enhancer regions	Binding site elements
TraesCS3B02G314000	TaRboh17	CAAT-box	CCAAT	639	5	-	common cis-acting element in promoter and enhancer regions	Binding site elements
TraesCS3B02G314000	TaRboh17	CAAT-box	CAAT	904	4	+	common cis-acting element in promoter and enhancer regions	Binding site elements
TraesCS3B02G314000	TaRboh17	CAAT-box	CAAT	972	4	-	common cis-acting element in promoter and enhancer regions	Binding site elements
TraesCS3B02G314000	TaRboh17	CAAT-box	CAAT	1056	4	-	common cis-acting element in promoter and enhancer regions	Binding site elements
TraesCS3B02G314000	TaRboh17	CAAT-box	CAAT	1084	4	+	common cis-acting element in promoter and enhancer regions	Binding site elements
TraesCS3B02G314000	TaRboh17	CAAT-box	CAAT	1301	4	-	common cis-acting element in promoter and enhancer regions	Binding site elements
TraesCS3B02G314000	TaRboh17	CAAT-box	CAAT	1337	4	-	common cis-acting element in promoter and enhancer regions	Binding site elements
TraesCS3B02G314000	TaRboh17	CAAT-box	CCAAT	1456	5	-	common cis-acting element in promoter and enhancer regions	Binding site elements
TraesCS3B02G386600	TaRboh18	CAAT-box	CAAAT	249	5	-	common cis-acting element in promoter and enhancer regions	Binding site elements
TraesCS3B02G386600	TaRboh18	CAAT-box	CAAT	261	4	-	common cis-acting element in promoter and enhancer regions	Binding site elements
TraesCS3B02G386600	TaRboh18	CAAT-box	CAAT	1478	4	-	common cis-acting element in promoter and enhancer regions	Binding site elements
TraesCS3B02G386600	TaRboh18	CAAT-box	CAAT	1507	4	-	common cis-acting element in promoter and enhancer regions	Binding site elements
TraesCS3D02G187300	TaRboh19	CAAT-box	CAAAT	199	5	+	common cis-acting element in promoter and enhancer regions	Binding site elements
TraesCS3D02G187300	TaRboh19	CAAT-box	CCAAT	202	5	-	common cis-acting element in promoter and enhancer regions	Binding site elements
TraesCS3D02G187300	TaRboh19	CAAT-box	CAAT	244	4	-	common cis-acting element in promoter and enhancer regions	Binding site elements
TraesCS3D02G187300	TaRboh19	CAAT-box	CAAT	318	4	-	common cis-acting element in promoter and enhancer regions	Binding site elements
TraesCS3D02G187300	TaRboh19	CAAT-box	CAAT	381	4	+	common cis-acting element in promoter and enhancer regions	Binding site elements
TraesCS3D02G187300	TaRboh19	CAAT-box	CAAT	440	4	-	common cis-acting element in promoter and enhancer regions	Binding site elements
TraesCS3D02G187300	TaRboh19	CAAT-box	CAAAT	602	5	-	common cis-acting element in promoter and enhancer regions	Binding site elements
TraesCS3D02G187300	TaRboh19	CAAT-box	CCAAT	618	5	-	common cis-acting element in promoter and enhancer regions	Binding site elements
TraesCS3D02G187300	TaRboh19	CAAT-box	CCAAT	687	5	-	common cis-acting element in promoter and enhancer regions	Binding site elements
TraesCS3D02G187300	TaRboh19	CAAT-box	CCAAT	828	5	+	common cis-acting element in promoter and enhancer regions	Binding site elements
TraesCS3D02G187300	TaRboh19	CAAT-box	CAAT	829	4	+	common cis-acting element in promoter and enhancer regions	Binding site elements
TraesCS3D02G187300	TaRboh19	CAAT-box	CAAAT	949	5	+	common cis-acting element in promoter and enhancer regions	Binding site elements
TraesCS3D02G187300	TaRboh19	CAAT-box	CAAAT	975	5	+	common cis-acting element in promoter and enhancer regions	Binding site elements
TraesCS3D02G187300	TaRboh19	CAAT-box	CCAAT	1152	5	-	common cis-acting element in promoter and enhancer regions	Binding site elements
TraesCS3D02G187300	TaRboh19	CAAT-box	CAAAT	1182	5	+	common cis-acting element in promoter and enhancer regions	Binding site elements
TraesCS3D02G187300	TaRboh19	CAAT-box	CAAT	1225	4	+	common cis-acting element in promoter and enhancer regions	Binding site elements
TraesCS3D02G187300	TaRboh19	CAAT-box	CAAT	1313	4	-	common cis-acting element in promoter and enhancer regions	Binding site elements
TraesCS3D02G187300	TaRboh19	CAAT-box	CAAAT	1377	5	-	common cis-acting element in promoter and enhancer regions	Binding site elements
TraesCS3D02G187300	TaRboh19	CAAT-box	CAAAT	1410	5	-	common cis-acting element in promoter and enhancer regions	Binding site elements
TraesCS3D02G187300	TaRboh19	CAAT-box	CAAT	1465	4	-	common cis-acting element in promoter and enhancer regions	Binding site elements
TraesCS3D02G187300	TaRboh19	CAAT-box	CAAT	1496	4	-	common cis-acting element in promoter and enhancer regions	Binding site elements
TraesCS3D02G279900	TaRboh20	CAAT-box	CAAT	51	4	-	common cis-acting element in promoter and enhancer regions	Binding site elements
TraesCS3D02G279900	TaRboh20	CAAT-box	CAAT	164	4	+	common cis-acting element in promoter and enhancer regions	Binding site elements
TraesCS3D02G279900	TaRboh20	CAAT-box	CAAAT	285	5	-	common cis-acting element in promoter and enhancer regions	Binding site elements
TraesCS3D02G279900	TaRboh20	CAAT-box	CAAAT	369	5	+	common cis-acting element in promoter and enhancer regions	Binding site elements
TraesCS3D02G279900	TaRboh20	CAAT-box	CAAT	385	4	-	common cis-acting element in promoter and enhancer regions	Binding site elements
TraesCS3D02G279900	TaRboh20	CAAT-box	CAAT	506	4	+	common cis-acting element in promoter and enhancer regions	Binding site elements
TraesCS3D02G279900	TaRboh20	CAAT-box	CAAT	615	4	+	common cis-acting element in promoter and enhancer regions	Binding site elements
TraesCS3D02G279900	TaRboh20	CAAT-box	CCAAT	652	5	-	common cis-acting element in promoter and enhancer regions	Binding site elements
TraesCS3D02G279900	TaRboh20	CAAT-box	CAAT	922	4	+	common cis-acting element in promoter and enhancer regions	Binding site elements
TraesCS3D02G279900	TaRboh20	CAAT-box	CAAT	976	4	-	common cis-acting element in promoter and enhancer regions	Binding site elements
TraesCS3D02G279900	TaRboh20	CAAT-box	CAAT	1102	4	+	common cis-acting element in promoter and enhancer regions	Binding site elements
TraesCS3D02G279900	TaRboh20	CAAT-box	CAAT	1354	4	-	common cis-acting element in promoter and enhancer regions	Binding site elements
TraesCS3D02G279900	TaRboh20	CAAT-box	CCAAT	1465	5	-	common cis-acting element in promoter and enhancer regions	Binding site elements
TraesCS3D02G347900	TaRboh21	CAAT-box	CAAT	62	4	+	common cis-acting element in promoter and enhancer regions	Binding site elements
TraesCS3D02G347900	TaRboh21	CAAT-box	CAAT	351	4	+	common cis-acting element in promoter and enhancer regions	Binding site elements
TraesCS3D02G347900	TaRboh21	CAAT-box	CAAT	369	4	+	common cis-acting element in promoter and enhancer regions	Binding site elements
TraesCS3D02G347900	TaRboh21	CAAT-box	CAAT	405	4	+	common cis-acting element in promoter and enhancer regions	Binding site elements
TraesCS3D02G347900	TaRboh21	CAAT-box	CAAT	508	4	-	common cis-acting element in promoter and enhancer regions	Binding site elements
TraesCS3D02G347900	TaRboh21	CAAT-box	CAAT	545	4	-	common cis-acting element in promoter and enhancer regions	Binding site elements
TraesCS3D02G347900	TaRboh21	CAAT-box	CAAT	696	4	-	common cis-acting element in promoter and enhancer regions	Binding site elements
TraesCS3D02G347900	TaRboh21	CAAT-box	CAAT	1477	4	-	common cis-acting element in promoter and enhancer regions	Binding site elements
TraesCS3D02G347900	TaRboh21	CAAT-box	CAAT	1507	4	-	common cis-acting element in promoter and enhancer regions	Binding site elements
TraesCS4B02G327800	TaRboh22	CAAT-box	CAAT	148	4	+	common cis-acting element in promoter and enhancer regions	Binding site elements
TraesCS4B02G327800	TaRboh22	CAAT-box	CAAT	228	4	+	common cis-acting element in promoter and enhancer regions	Binding site elements
TraesCS4B02G327800	TaRboh22	CAAT-box	CAAT	293	4	-	common cis-acting element in promoter and enhancer regions	Binding site elements
TraesCS4B02G327800	TaRboh22	CAAT-box	CAAAT	375	5	-	common cis-acting element in promoter and enhancer regions	Binding site elements
TraesCS4B02G327800	TaRboh22	CAAT-box	CCAAT	391	5	+	common cis-acting element in promoter and enhancer regions	Binding site elements
TraesCS4B02G327800	TaRboh22	CAAT-box	CAAT	392	4	+	common cis-acting element in promoter and enhancer regions	Binding site elements
TraesCS4B02G327800	TaRboh22	CAAT-box	CAAT	412	4	+	common cis-acting element in promoter and enhancer regions	Binding site elements
TraesCS4B02G327800	TaRboh22	CAAT-box	CCAAT	538	5	+	common cis-acting element in promoter and enhancer regions	Binding site elements
TraesCS4B02G327800	TaRboh22	CAAT-box	CAAT	539	4	+	common cis-acting element in promoter and enhancer regions	Binding site elements
TraesCS4B02G327800	TaRboh22	CAAT-box	CAAAT	613	5	+	common cis-acting element in promoter and enhancer regions	Binding site elements
TraesCS4B02G327800	TaRboh22	CAAT-box	CCAAT	697	5	+	common cis-acting element in promoter and enhancer regions	Binding site elements
TraesCS4B02G327800	TaRboh22	CAAT-box	CAAT	698	4	+	common cis-acting element in promoter and enhancer regions	Binding site elements
TraesCS4B02G327800	TaRboh22	CAAT-box	CAAAT	757	5	-	common cis-acting element in promoter and enhancer regions	Binding site elements
TraesCS4B02G327800	TaRboh22	CAAT-box	CAAAT	765	5	+	common cis-acting element in promoter and enhancer regions	Binding site elements
TraesCS4B02G327800	TaRboh22	CAAT-box	CAAT	842	4	-	common cis-acting element in promoter and enhancer regions	Binding site elements
TraesCS4B02G327800	TaRboh22	CAAT-box	CAAT	921	4	+	common cis-acting element in promoter and enhancer regions	Binding site elements
TraesCS4B02G327800	TaRboh22	CAAT-box	CCAAT	1073	5	-	common cis-acting element in promoter and enhancer regions	Binding site elements
TraesCS4B02G327800	TaRboh22	CAAT-box	CCAAT	1110	5	+	common cis-acting element in promoter and enhancer regions	Binding site elements
TraesCS4B02G327800	TaRboh22	CAAT-box	CAAT	1111	4	+	common cis-acting element in promoter and enhancer regions	Binding site elements
TraesCS4B02G327800	TaRboh22	CAAT-box	CCAAT	1192	5	+	common cis-acting element in promoter and enhancer regions	Binding site elements
TraesCS4B02G327800	TaRboh22	CAAT-box	CAAT	1193	4	+	common cis-acting element in promoter and enhancer regions	Binding site elements
TraesCS4B02G327800	TaRboh22	CAAT-box	CAAT	1205	4	-	common cis-acting element in promoter and enhancer regions	Binding site elements
TraesCS4B02G327800	TaRboh22	CAAT-box	CCAAT	1288	5	+	common cis-acting element in promoter and enhancer regions	Binding site elements
TraesCS4B02G327800	TaRboh22	CAAT-box	CAAT	1289	4	+	common cis-acting element in promoter and enhancer regions	Binding site elements
TraesCS4B02G327800	TaRboh22	CAAT-box	CAAAT	1356	5	+	common cis-acting element in promoter and enhancer regions	Binding site elements
TraesCS4B02G327800	TaRboh22	CAAT-box	CCAAT	1456	5	+	common cis-acting element in promoter and enhancer regions	Binding site elements
TraesCS4B02G327800	TaRboh22	CAAT-box	CAAT	1457	4	+	common cis-acting element in promoter and enhancer regions	Binding site elements
TraesCS4B02G358800	TaRboh23	CAAT-box	CAAAT	233	5	+	common cis-acting element in promoter and enhancer regions	Binding site elements
TraesCS4B02G358800	TaRboh23	CAAT-box	CAAT	263	4	+	common cis-acting element in promoter and enhancer regions	Binding site elements
TraesCS4B02G358800	TaRboh23	CAAT-box	CAAT	321	4	-	common cis-acting element in promoter and enhancer regions	Binding site elements
TraesCS4B02G358800	TaRboh23	CAAT-box	CAAT	325	4	-	common cis-acting element in promoter and enhancer regions	Binding site elements
TraesCS4B02G358800	TaRboh23	CAAT-box	CAAAT	434	5	+	common cis-acting element in promoter and enhancer regions	Binding site elements
TraesCS4B02G358800	TaRboh23	CAAT-box	CAAT	437	4	-	common cis-acting element in promoter and enhancer regions	Binding site elements
TraesCS4B02G358800	TaRboh23	CAAT-box	CAAAT	467	5	-	common cis-acting element in promoter and enhancer regions	Binding site elements
TraesCS4B02G358800	TaRboh23	CAAT-box	CAAAT	687	5	-	common cis-acting element in promoter and enhancer regions	Binding site elements
TraesCS4B02G358800	TaRboh23	CAAT-box	CAAT	909	4	+	common cis-acting element in promoter and enhancer regions	Binding site elements
TraesCS4B02G358800	TaRboh23	CAAT-box	CAAAT	1043	5	+	common cis-acting element in promoter and enhancer regions	Binding site elements
TraesCS4B02G358800	TaRboh23	CAAT-box	CAAAT	1348	5	-	common cis-acting element in promoter and enhancer regions	Binding site elements
TraesCS4B02G358800	TaRboh23	CAAT-box	CAAT	1487	4	-	common cis-acting element in promoter and enhancer regions	Binding site elements
TraesCS4D02G324800	TaRboh24	CAAT-box	CAAT	105	4	-	common cis-acting element in promoter and enhancer regions	Binding site elements
TraesCS4D02G324800	TaRboh24	CAAT-box	CAAT	386	4	+	common cis-acting element in promoter and enhancer regions	Binding site elements
TraesCS4D02G324800	TaRboh24	CAAT-box	CAAAT	481	5	+	common cis-acting element in promoter and enhancer regions	Binding site elements
TraesCS4D02G324800	TaRboh24	CAAT-box	CAAT	547	4	-	common cis-acting element in promoter and enhancer regions	Binding site elements
TraesCS4D02G324800	TaRboh24	CAAT-box	CAAAT	556	5	-	common cis-acting element in promoter and enhancer regions	Binding site elements
TraesCS4D02G324800	TaRboh24	CAAT-box	CCAAT	964	5	-	common cis-acting element in promoter and enhancer regions	Binding site elements
TraesCS4D02G324800	TaRboh24	CAAT-box	CCAAT	1049	5	-	common cis-acting element in promoter and enhancer regions	Binding site elements
TraesCS4D02G324800	TaRboh24	CAAT-box	CCAAT	1086	5	+	common cis-acting element in promoter and enhancer regions	Binding site elements
TraesCS4D02G324800	TaRboh24	CAAT-box	CAAT	1087	4	+	common cis-acting element in promoter and enhancer regions	Binding site elements
TraesCS4D02G324800	TaRboh24	CAAT-box	CAAT	1169	4	+	common cis-acting element in promoter and enhancer regions	Binding site elements
TraesCS4D02G324800	TaRboh24	CAAT-box	CAAT	1195	4	+	common cis-acting element in promoter and enhancer regions	Binding site elements
TraesCS4D02G324800	TaRboh24	CAAT-box	CAAT	1296	4	+	common cis-acting element in promoter and enhancer regions	Binding site elements
TraesCS4D02G324800	TaRboh24	CAAT-box	CAAAT	1368	5	+	common cis-acting element in promoter and enhancer regions	Binding site elements
TraesCS4D02G324800	TaRboh24	CAAT-box	CCAAT	1438	5	+	common cis-acting element in promoter and enhancer regions	Binding site elements
TraesCS4D02G324800	TaRboh24	CAAT-box	CAAT	1439	4	+	common cis-acting element in promoter and enhancer regions	Binding site elements
TraesCS4D02G352200	TaRboh25	CAAT-box	CAAT	120	4	+	common cis-acting element in promoter and enhancer regions	Binding site elements
TraesCS4D02G352200	TaRboh25	CAAT-box	CAAAT	225	5	+	common cis-acting element in promoter and enhancer regions	Binding site elements
TraesCS4D02G352200	TaRboh25	CAAT-box	CAAT	331	4	-	common cis-acting element in promoter and enhancer regions	Binding site elements
TraesCS4D02G352200	TaRboh25	CAAT-box	CAAT	335	4	-	common cis-acting element in promoter and enhancer regions	Binding site elements
TraesCS4D02G352200	TaRboh25	CAAT-box	CCAAT	383	5	-	common cis-acting element in promoter and enhancer regions	Binding site elements
TraesCS4D02G352200	TaRboh25	CAAT-box	CAAAT	433	5	+	common cis-acting element in promoter and enhancer regions	Binding site elements
TraesCS4D02G352200	TaRboh25	CAAT-box	CAAT	436	4	-	common cis-acting element in promoter and enhancer regions	Binding site elements
TraesCS4D02G352200	TaRboh25	CAAT-box	CCAAT	676	5	+	common cis-acting element in promoter and enhancer regions	Binding site elements
TraesCS4D02G352200	TaRboh25	CAAT-box	CAAT	677	4	+	common cis-acting element in promoter and enhancer regions	Binding site elements
TraesCS4D02G352200	TaRboh25	CAAT-box	CAAAT	693	5	-	common cis-acting element in promoter and enhancer regions	Binding site elements
TraesCS4D02G352200	TaRboh25	CAAT-box	CAAT	902	4	+	common cis-acting element in promoter and enhancer regions	Binding site elements
TraesCS4D02G352200	TaRboh25	CAAT-box	CAAAT	1033	5	+	common cis-acting element in promoter and enhancer regions	Binding site elements
TraesCS4D02G352200	TaRboh25	CAAT-box	CAAAT	1345	5	-	common cis-acting element in promoter and enhancer regions	Binding site elements
TraesCS4D02G352200	TaRboh25	CAAT-box	CAAT	1487	4	-	common cis-acting element in promoter and enhancer regions	Binding site elements
TraesCS5A02G093600	TaRboh26	CAAT-box	CAAAT	84	5	+	common cis-acting element in promoter and enhancer regions	Binding site elements
TraesCS5A02G093600	TaRboh26	CAAT-box	CCAAT	87	5	-	common cis-acting element in promoter and enhancer regions	Binding site elements
TraesCS5A02G093600	TaRboh26	CAAT-box	CAAAT	215	5	+	common cis-acting element in promoter and enhancer regions	Binding site elements
TraesCS5A02G093600	TaRboh26	CAAT-box	CAAT	275	4	+	common cis-acting element in promoter and enhancer regions	Binding site elements
TraesCS5A02G093600	TaRboh26	CAAT-box	TGCCAAC	474	7	-	common cis-acting element in promoter and enhancer regions	Binding site elements
TraesCS5A02G093600	TaRboh26	CAAT-box	CAAAT	480	5	-	common cis-acting element in promoter and enhancer regions	Binding site elements
TraesCS5A02G093600	TaRboh26	CAAT-box	CAAAT	594	5	+	common cis-acting element in promoter and enhancer regions	Binding site elements
TraesCS5A02G093600	TaRboh26	CAAT-box	CAAAT	842	5	+	common cis-acting element in promoter and enhancer regions	Binding site elements
TraesCS5A02G093600	TaRboh26	CAAT-box	CAAT	1021	4	-	common cis-acting element in promoter and enhancer regions	Binding site elements
TraesCS5A02G093600	TaRboh26	CAAT-box	CAAT	1084	4	-	common cis-acting element in promoter and enhancer regions	Binding site elements
TraesCS5A02G093600	TaRboh26	CAAT-box	CAAAT	1345	5	+	common cis-acting element in promoter and enhancer regions	Binding site elements
TraesCS5A02G211800	TaRboh27	CAAT-box	CAAAT	122	5	+	common cis-acting element in promoter and enhancer regions	Binding site elements
TraesCS5A02G211800	TaRboh27	CAAT-box	CAAT	141	4	+	common cis-acting element in promoter and enhancer regions	Binding site elements
TraesCS5A02G211800	TaRboh27	CAAT-box	CAAT	151	4	+	common cis-acting element in promoter and enhancer regions	Binding site elements
TraesCS5A02G211800	TaRboh27	CAAT-box	CAAT	180	4	+	common cis-acting element in promoter and enhancer regions	Binding site elements
TraesCS5A02G211800	TaRboh27	CAAT-box	CAAT	190	4	+	common cis-acting element in promoter and enhancer regions	Binding site elements
TraesCS5A02G211800	TaRboh27	CAAT-box	CAAAT	196	5	-	common cis-acting element in promoter and enhancer regions	Binding site elements
TraesCS5A02G211800	TaRboh27	CAAT-box	CAAT	201	4	-	common cis-acting element in promoter and enhancer regions	Binding site elements
TraesCS5A02G211800	TaRboh27	CAAT-box	CAAAT	213	5	-	common cis-acting element in promoter and enhancer regions	Binding site elements
TraesCS5A02G211800	TaRboh27	CAAT-box	CAAAT	243	5	+	common cis-acting element in promoter and enhancer regions	Binding site elements
TraesCS5A02G211800	TaRboh27	CAAT-box	CAAT	255	4	-	common cis-acting element in promoter and enhancer regions	Binding site elements
TraesCS5A02G211800	TaRboh27	CAAT-box	CCAAT	260	5	-	common cis-acting element in promoter and enhancer regions	Binding site elements
TraesCS5A02G211800	TaRboh27	CAAT-box	CAAT	268	4	-	common cis-acting element in promoter and enhancer regions	Binding site elements
TraesCS5A02G211800	TaRboh27	CAAT-box	CAAAT	365	5	-	common cis-acting element in promoter and enhancer regions	Binding site elements
TraesCS5A02G211800	TaRboh27	CAAT-box	CCAAT	381	5	-	common cis-acting element in promoter and enhancer regions	Binding site elements
TraesCS5A02G211800	TaRboh27	CAAT-box	CAAT	412	4	-	common cis-acting element in promoter and enhancer regions	Binding site elements
TraesCS5A02G211800	TaRboh27	CAAT-box	CAAT	575	4	+	common cis-acting element in promoter and enhancer regions	Binding site elements
TraesCS5A02G211800	TaRboh27	CAAT-box	CAAAT	613	5	+	common cis-acting element in promoter and enhancer regions	Binding site elements
TraesCS5A02G211800	TaRboh27	CAAT-box	CAAT	642	4	+	common cis-acting element in promoter and enhancer regions	Binding site elements
TraesCS5A02G211800	TaRboh27	CAAT-box	CAAT	651	4	-	common cis-acting element in promoter and enhancer regions	Binding site elements
TraesCS5A02G211800	TaRboh27	CAAT-box	CAAT	722	4	-	common cis-acting element in promoter and enhancer regions	Binding site elements
TraesCS5A02G211800	TaRboh27	CAAT-box	CAAAT	762	5	-	common cis-acting element in promoter and enhancer regions	Binding site elements
TraesCS5A02G211800	TaRboh27	CAAT-box	CAAAT	984	5	-	common cis-acting element in promoter and enhancer regions	Binding site elements
TraesCS5A02G211800	TaRboh27	CAAT-box	CAAT	1424	4	-	common cis-acting element in promoter and enhancer regions	Binding site elements
TraesCS5A02G301700	TaRboh28	CAAT-box	CCAAT	258	5	-	common cis-acting element in promoter and enhancer regions	Binding site elements
TraesCS5A02G301700	TaRboh28	CAAT-box	CCAAT	335	5	+	common cis-acting element in promoter and enhancer regions	Binding site elements
TraesCS5A02G301700	TaRboh28	CAAT-box	CAAT	336	4	+	common cis-acting element in promoter and enhancer regions	Binding site elements
TraesCS5A02G301700	TaRboh28	CAAT-box	CAAT	487	4	-	common cis-acting element in promoter and enhancer regions	Binding site elements
TraesCS5A02G301700	TaRboh28	CAAT-box	CAAAT	502	5	-	common cis-acting element in promoter and enhancer regions	Binding site elements
TraesCS5A02G301700	TaRboh28	CAAT-box	CAAT	812	4	-	common cis-acting element in promoter and enhancer regions	Binding site elements
TraesCS5A02G301700	TaRboh28	CAAT-box	CAAT	990	4	+	common cis-acting element in promoter and enhancer regions	Binding site elements
TraesCS5A02G301700	TaRboh28	CAAT-box	CAAT	1228	4	+	common cis-acting element in promoter and enhancer regions	Binding site elements
TraesCS5A02G301700	TaRboh28	CAAT-box	CAAT	1303	4	-	common cis-acting element in promoter and enhancer regions	Binding site elements
TraesCS5A02G301700	TaRboh28	CAAT-box	CAAT	1340	4	-	common cis-acting element in promoter and enhancer regions	Binding site elements
TraesCS5A02G499900	TaRboh29	CAAT-box	CAACCAACTCC	35	10	-	common cis-acting element in promoter and enhancer regions	Binding site elements
TraesCS5A02G499900	TaRboh29	CAAT-box	CAAT	42	4	-	common cis-acting element in promoter and enhancer regions	Binding site elements
TraesCS5A02G499900	TaRboh29	CAAT-box	CAAT	119	4	+	common cis-acting element in promoter and enhancer regions	Binding site elements
TraesCS5A02G499900	TaRboh29	CAAT-box	CAAT	187	4	+	common cis-acting element in promoter and enhancer regions	Binding site elements
TraesCS5A02G499900	TaRboh29	CAAT-box	CAAT	278	4	+	common cis-acting element in promoter and enhancer regions	Binding site elements
TraesCS5A02G499900	TaRboh29	CAAT-box	CAAT	302	4	-	common cis-acting element in promoter and enhancer regions	Binding site elements
TraesCS5A02G499900	TaRboh29	CAAT-box	CAAT	343	4	-	common cis-acting element in promoter and enhancer regions	Binding site elements
TraesCS5A02G499900	TaRboh29	CAAT-box	CCAAT	427	5	+	common cis-acting element in promoter and enhancer regions	Binding site elements
TraesCS5A02G499900	TaRboh29	CAAT-box	CAAT	428	4	+	common cis-acting element in promoter and enhancer regions	Binding site elements
TraesCS5A02G499900	TaRboh29	CAAT-box	CCAAT	477	5	-	common cis-acting element in promoter and enhancer regions	Binding site elements
TraesCS5A02G499900	TaRboh29	CAAT-box	CAAT	629	4	-	common cis-acting element in promoter and enhancer regions	Binding site elements
TraesCS5A02G499900	TaRboh29	CAAT-box	CAAAT	703	5	-	common cis-acting element in promoter and enhancer regions	Binding site elements
TraesCS5A02G499900	TaRboh29	CAAT-box	CAAT	737	4	+	common cis-acting element in promoter and enhancer regions	Binding site elements
TraesCS5A02G499900	TaRboh29	CAAT-box	CAAAT	797	5	-	common cis-acting element in promoter and enhancer regions	Binding site elements
TraesCS5A02G499900	TaRboh29	CAAT-box	CAAT	804	4	+	common cis-acting element in promoter and enhancer regions	Binding site elements
TraesCS5A02G499900	TaRboh29	CAAT-box	CCAAT	993	5	-	common cis-acting element in promoter and enhancer regions	Binding site elements
TraesCS5A02G499900	TaRboh29	CAAT-box	CCAAT	1072	5	-	common cis-acting element in promoter and enhancer regions	Binding site elements
TraesCS5A02G499900	TaRboh29	CAAT-box	CAAT	1101	4	-	common cis-acting element in promoter and enhancer regions	Binding site elements
TraesCS5A02G499900	TaRboh29	CAAT-box	CCAAT	1109	5	+	common cis-acting element in promoter and enhancer regions	Binding site elements
TraesCS5A02G499900	TaRboh29	CAAT-box	CAAT	1110	4	+	common cis-acting element in promoter and enhancer regions	Binding site elements
TraesCS5A02G499900	TaRboh29	CAAT-box	CCAAT	1195	5	+	common cis-acting element in promoter and enhancer regions	Binding site elements
TraesCS5A02G499900	TaRboh29	CAAT-box	CAAT	1196	4	+	common cis-acting element in promoter and enhancer regions	Binding site elements
TraesCS5A02G499900	TaRboh29	CAAT-box	CAAT	1292	4	+	common cis-acting element in promoter and enhancer regions	Binding site elements
TraesCS5A02G499900	TaRboh29	CAAT-box	CCAAT	1299	5	+	common cis-acting element in promoter and enhancer regions	Binding site elements
TraesCS5A02G499900	TaRboh29	CAAT-box	CAAT	1300	4	+	common cis-acting element in promoter and enhancer regions	Binding site elements
TraesCS5A02G499900	TaRboh29	CAAT-box	CAAAT	1362	5	+	common cis-acting element in promoter and enhancer regions	Binding site elements
TraesCS5A02G527600	TaRboh30	CAAT-box	CCAAT	25	5	-	common cis-acting element in promoter and enhancer regions	Binding site elements
TraesCS5A02G527600	TaRboh30	CAAT-box	CAAAT	91	5	+	common cis-acting element in promoter and enhancer regions	Binding site elements
TraesCS5A02G527600	TaRboh30	CAAT-box	CCAAT	325	5	+	common cis-acting element in promoter and enhancer regions	Binding site elements
TraesCS5A02G527600	TaRboh30	CAAT-box	CAAT	326	4	+	common cis-acting element in promoter and enhancer regions	Binding site elements
TraesCS5A02G527600	TaRboh30	CAAT-box	CAAAT	342	5	-	common cis-acting element in promoter and enhancer regions	Binding site elements
TraesCS5A02G527600	TaRboh30	CAAT-box	CAAT	564	4	+	common cis-acting element in promoter and enhancer regions	Binding site elements
TraesCS5A02G527600	TaRboh30	CAAT-box	CAAAT	693	5	+	common cis-acting element in promoter and enhancer regions	Binding site elements
TraesCS5A02G527600	TaRboh30	CAAT-box	CAAT	1063	4	-	common cis-acting element in promoter and enhancer regions	Binding site elements
TraesCS5A02G527600	TaRboh30	CAAT-box	CAAT	1099	4	+	common cis-acting element in promoter and enhancer regions	Binding site elements
TraesCS5A02G527600	TaRboh30	CAAT-box	CAAT	1410	4	+	common cis-acting element in promoter and enhancer regions	Binding site elements
TraesCS5A02G527600	TaRboh30	CAAT-box	CAAT	1485	4	-	common cis-acting element in promoter and enhancer regions	Binding site elements
TraesCS5B02G099700	TaRboh31	CAAT-box	CAAAT	65	5	-	common cis-acting element in promoter and enhancer regions	Binding site elements
TraesCS5B02G099700	TaRboh31	CAAT-box	CAAT	116	4	+	common cis-acting element in promoter and enhancer regions	Binding site elements
TraesCS5B02G099700	TaRboh31	CAAT-box	CAAAT	442	5	+	common cis-acting element in promoter and enhancer regions	Binding site elements
TraesCS5B02G099700	TaRboh31	CAAT-box	CAAAT	652	5	-	common cis-acting element in promoter and enhancer regions	Binding site elements
TraesCS5B02G099700	TaRboh31	CAAT-box	CCAAT	661	5	-	common cis-acting element in promoter and enhancer regions	Binding site elements
TraesCS5B02G099700	TaRboh31	CAAT-box	CAAAT	783	5	+	common cis-acting element in promoter and enhancer regions	Binding site elements
TraesCS5B02G099700	TaRboh31	CAAT-box	CAAT	812	4	+	common cis-acting element in promoter and enhancer regions	Binding site elements
TraesCS5B02G099700	TaRboh31	CAAT-box	CAAT	838	4	-	common cis-acting element in promoter and enhancer regions	Binding site elements
TraesCS5B02G099700	TaRboh31	CAAT-box	CAAAT	954	5	+	common cis-acting element in promoter and enhancer regions	Binding site elements
TraesCS5B02G099700	TaRboh31	CAAT-box	CAAT	1051	4	-	common cis-acting element in promoter and enhancer regions	Binding site elements
TraesCS5B02G099700	TaRboh31	CAAT-box	CCAAT	1065	5	-	common cis-acting element in promoter and enhancer regions	Binding site elements
TraesCS5B02G099700	TaRboh31	CAAT-box	CAAT	1124	4	-	common cis-acting element in promoter and enhancer regions	Binding site elements
TraesCS5B02G099700	TaRboh31	CAAT-box	CAAAT	1315	5	+	common cis-acting element in promoter and enhancer regions	Binding site elements
TraesCS5B02G099700	TaRboh31	CAAT-box	CAAT	1446	4	+	common cis-acting element in promoter and enhancer regions	Binding site elements
TraesCS5B02G212100	TaRboh32	CAAT-box	CAAAT	30	5	+	common cis-acting element in promoter and enhancer regions	Binding site elements
TraesCS5B02G212100	TaRboh32	CAAT-box	CAAAT	33	5	-	common cis-acting element in promoter and enhancer regions	Binding site elements
TraesCS5B02G212100	TaRboh32	CAAT-box	CAAT	41	4	+	common cis-acting element in promoter and enhancer regions	Binding site elements
TraesCS5B02G212100	TaRboh32	CAAT-box	CAAT	99	4	+	common cis-acting element in promoter and enhancer regions	Binding site elements
TraesCS5B02G212100	TaRboh32	CAAT-box	CAAAT	170	5	+	common cis-acting element in promoter and enhancer regions	Binding site elements
TraesCS5B02G212100	TaRboh32	CAAT-box	CAAAT	227	5	+	common cis-acting element in promoter and enhancer regions	Binding site elements
TraesCS5B02G212100	TaRboh32	CAAT-box	CAAT	264	4	-	common cis-acting element in promoter and enhancer regions	Binding site elements
TraesCS5B02G212100	TaRboh32	CAAT-box	CAAT	299	4	-	common cis-acting element in promoter and enhancer regions	Binding site elements
TraesCS5B02G212100	TaRboh32	CAAT-box	CAAT	353	4	+	common cis-acting element in promoter and enhancer regions	Binding site elements
TraesCS5B02G212100	TaRboh32	CAAT-box	CAAAT	463	5	-	common cis-acting element in promoter and enhancer regions	Binding site elements
TraesCS5B02G212100	TaRboh32	CAAT-box	CAAT	476	4	-	common cis-acting element in promoter and enhancer regions	Binding site elements
TraesCS5B02G212100	TaRboh32	CAAT-box	CAAT	496	4	+	common cis-acting element in promoter and enhancer regions	Binding site elements
TraesCS5B02G212100	TaRboh32	CAAT-box	CAAAT	537	5	-	common cis-acting element in promoter and enhancer regions	Binding site elements
TraesCS5B02G212100	TaRboh32	CAAT-box	CAAT	573	4	-	common cis-acting element in promoter and enhancer regions	Binding site elements
TraesCS5B02G212100	TaRboh32	CAAT-box	CAAT	587	4	-	common cis-acting element in promoter and enhancer regions	Binding site elements
TraesCS5B02G212100	TaRboh32	CAAT-box	CAAT	666	4	+	common cis-acting element in promoter and enhancer regions	Binding site elements
TraesCS5B02G212100	TaRboh32	CAAT-box	CCAAT	670	5	+	common cis-acting element in promoter and enhancer regions	Binding site elements
TraesCS5B02G212100	TaRboh32	CAAT-box	CAAT	671	4	+	common cis-acting element in promoter and enhancer regions	Binding site elements
TraesCS5B02G212100	TaRboh32	CAAT-box	CAAAT	910	5	-	common cis-acting element in promoter and enhancer regions	Binding site elements
TraesCS5B02G212100	TaRboh32	CAAT-box	CAAT	1413	4	-	common cis-acting element in promoter and enhancer regions	Binding site elements
TraesCS5B02G299000	TaRboh33	CAAT-box	CAAAT	95	5	-	common cis-acting element in promoter and enhancer regions	Binding site elements
TraesCS5B02G299000	TaRboh33	CAAT-box	CAAT	126	4	-	common cis-acting element in promoter and enhancer regions	Binding site elements
TraesCS5B02G299000	TaRboh33	CAAT-box	CAAAT	380	5	-	common cis-acting element in promoter and enhancer regions	Binding site elements
TraesCS5B02G299000	TaRboh33	CAAT-box	CAAAT	503	5	-	common cis-acting element in promoter and enhancer regions	Binding site elements
TraesCS5B02G299000	TaRboh33	CAAT-box	CAAT	529	4	-	common cis-acting element in promoter and enhancer regions	Binding site elements
TraesCS5B02G299000	TaRboh33	CAAT-box	CCAAT	592	5	+	common cis-acting element in promoter and enhancer regions	Binding site elements
TraesCS5B02G299000	TaRboh33	CAAT-box	CAAT	593	4	+	common cis-acting element in promoter and enhancer regions	Binding site elements
TraesCS5B02G299000	TaRboh33	CAAT-box	CAAAT	618	5	+	common cis-acting element in promoter and enhancer regions	Binding site elements
TraesCS5B02G299000	TaRboh33	CAAT-box	CAAT	690	4	-	common cis-acting element in promoter and enhancer regions	Binding site elements
TraesCS5B02G299000	TaRboh33	CAAT-box	CAAT	705	4	+	common cis-acting element in promoter and enhancer regions	Binding site elements
TraesCS5B02G299000	TaRboh33	CAAT-box	CAAT	738	4	-	common cis-acting element in promoter and enhancer regions	Binding site elements
TraesCS5B02G299000	TaRboh33	CAAT-box	TGCCAAC	749	7	+	common cis-acting element in promoter and enhancer regions	Binding site elements
TraesCS5B02G299000	TaRboh33	CAAT-box	CAAT	860	4	+	common cis-acting element in promoter and enhancer regions	Binding site elements
TraesCS5B02G299000	TaRboh33	CAAT-box	CAAT	966	4	+	common cis-acting element in promoter and enhancer regions	Binding site elements
TraesCS5B02G299000	TaRboh33	CAAT-box	CAAT	1014	4	+	common cis-acting element in promoter and enhancer regions	Binding site elements
TraesCS5B02G299000	TaRboh33	CAAT-box	CAAT	1031	4	+	common cis-acting element in promoter and enhancer regions	Binding site elements
TraesCS5D02G105900	TaRboh34	CAAT-box	CAAT	32	4	+	common cis-acting element in promoter and enhancer regions	Binding site elements
TraesCS5D02G105900	TaRboh34	CAAT-box	CAAT	102	4	-	common cis-acting element in promoter and enhancer regions	Binding site elements
TraesCS5D02G105900	TaRboh34	CAAT-box	CCAAT	297	5	+	common cis-acting element in promoter and enhancer regions	Binding site elements
TraesCS5D02G105900	TaRboh34	CAAT-box	CAAT	298	4	+	common cis-acting element in promoter and enhancer regions	Binding site elements
TraesCS5D02G105900	TaRboh34	CAAT-box	CAAAT	367	5	+	common cis-acting element in promoter and enhancer regions	Binding site elements
TraesCS5D02G105900	TaRboh34	CAAT-box	TGCCAAC	390	7	-	common cis-acting element in promoter and enhancer regions	Binding site elements
TraesCS5D02G105900	TaRboh34	CAAT-box	CAAAT	396	5	-	common cis-acting element in promoter and enhancer regions	Binding site elements
TraesCS5D02G105900	TaRboh34	CAAT-box	CAAAT	974	5	+	common cis-acting element in promoter and enhancer regions	Binding site elements
TraesCS5D02G105900	TaRboh34	CAAT-box	CAAT	1059	4	-	common cis-acting element in promoter and enhancer regions	Binding site elements
TraesCS5D02G105900	TaRboh34	CAAT-box	CCAAT	1073	5	-	common cis-acting element in promoter and enhancer regions	Binding site elements
TraesCS5D02G105900	TaRboh34	CAAT-box	CAAT	1125	4	-	common cis-acting element in promoter and enhancer regions	Binding site elements
TraesCS5D02G105900	TaRboh34	CAAT-box	CAAT	1216	4	+	common cis-acting element in promoter and enhancer regions	Binding site elements
TraesCS5D02G105900	TaRboh34	CAAT-box	CAAAT	1320	5	+	common cis-acting element in promoter and enhancer regions	Binding site elements
TraesCS5D02G105900	TaRboh34	CAAT-box	CCAAT	1342	5	+	common cis-acting element in promoter and enhancer regions	Binding site elements
TraesCS5D02G105900	TaRboh34	CAAT-box	CAAT	1343	4	+	common cis-acting element in promoter and enhancer regions	Binding site elements
TraesCS5D02G105900	TaRboh34	CAAT-box	CAAAT	1450	5	+	common cis-acting element in promoter and enhancer regions	Binding site elements
TraesCS5D02G105900	TaRboh34	CAAT-box	CAAT	1480	4	-	common cis-acting element in promoter and enhancer regions	Binding site elements
TraesCS5D02G222100	TaRboh35	CAAT-box	CAAT	142	4	-	common cis-acting element in promoter and enhancer regions	Binding site elements
TraesCS5D02G222100	TaRboh35	CAAT-box	CAAT	351	4	-	common cis-acting element in promoter and enhancer regions	Binding site elements
TraesCS5D02G222100	TaRboh35	CAAT-box	CAAAT	544	5	-	common cis-acting element in promoter and enhancer regions	Binding site elements
TraesCS5D02G222100	TaRboh35	CAAT-box	CAAAT	902	5	-	common cis-acting element in promoter and enhancer regions	Binding site elements
TraesCS5D02G222100	TaRboh35	CAAT-box	CAAT	1421	4	-	common cis-acting element in promoter and enhancer regions	Binding site elements
TraesCS5D02G306400	TaRboh36	CAAT-box	AGCTCAATTTCA	53	11	+	common cis-acting element in promoter and enhancer regions	Binding site elements
TraesCS5D02G306400	TaRboh36	CAAT-box	CAAT	57	4	+	common cis-acting element in promoter and enhancer regions	Binding site elements
TraesCS5D02G306400	TaRboh36	CAAT-box	CAAAT	64	5	-	common cis-acting element in promoter and enhancer regions	Binding site elements
TraesCS5D02G306400	TaRboh36	CAAT-box	CAAT	197	4	+	common cis-acting element in promoter and enhancer regions	Binding site elements
TraesCS5D02G306400	TaRboh36	CAAT-box	CCAAT	282	5	-	common cis-acting element in promoter and enhancer regions	Binding site elements
TraesCS5D02G306400	TaRboh36	CAAT-box	CCAAT	514	5	-	common cis-acting element in promoter and enhancer regions	Binding site elements
TraesCS5D02G306400	TaRboh36	CAAT-box	CCAAT	523	5	+	common cis-acting element in promoter and enhancer regions	Binding site elements
TraesCS5D02G306400	TaRboh36	CAAT-box	CAAT	524	4	+	common cis-acting element in promoter and enhancer regions	Binding site elements
TraesCS5D02G306400	TaRboh36	CAAT-box	CAAAT	529	5	-	common cis-acting element in promoter and enhancer regions	Binding site elements
TraesCS5D02G306400	TaRboh36	CAAT-box	CAAT	831	4	-	common cis-acting element in promoter and enhancer regions	Binding site elements
TraesCS5D02G306400	TaRboh36	CAAT-box	CAAT	894	4	-	common cis-acting element in promoter and enhancer regions	Binding site elements
TraesCS5D02G306400	TaRboh36	CAAT-box	CAAT	1008	4	+	common cis-acting element in promoter and enhancer regions	Binding site elements
TraesCS5D02G306400	TaRboh36	CAAT-box	CAAT	1025	4	+	common cis-acting element in promoter and enhancer regions	Binding site elements
TraesCS5D02G306400	TaRboh36	CAAT-box	CAAT	1241	4	+	common cis-acting element in promoter and enhancer regions	Binding site elements
TraesCS5D02G306400	TaRboh36	CAAT-box	CAAAT	1257	5	-	common cis-acting element in promoter and enhancer regions	Binding site elements
TraesCS5D02G306400	TaRboh36	CAAT-box	CAAT	1329	4	-	common cis-acting element in promoter and enhancer regions	Binding site elements
TraesCS6A02G180600	TaRboh37	CAAT-box	CAAAT	37	5	-	common cis-acting element in promoter and enhancer regions	Binding site elements
TraesCS6A02G180600	TaRboh37	CAAT-box	CAAT	86	4	-	common cis-acting element in promoter and enhancer regions	Binding site elements
TraesCS6A02G180600	TaRboh37	CAAT-box	CAAAT	107	5	+	common cis-acting element in promoter and enhancer regions	Binding site elements
TraesCS6A02G180600	TaRboh37	CAAT-box	CAAT	142	4	+	common cis-acting element in promoter and enhancer regions	Binding site elements
TraesCS6A02G180600	TaRboh37	CAAT-box	CAAT	181	4	+	common cis-acting element in promoter and enhancer regions	Binding site elements
TraesCS6A02G180600	TaRboh37	CAAT-box	CAAT	183	4	-	common cis-acting element in promoter and enhancer regions	Binding site elements
TraesCS6A02G180600	TaRboh37	CAAT-box	CAAAT	219	5	+	common cis-acting element in promoter and enhancer regions	Binding site elements
TraesCS6A02G180600	TaRboh37	CAAT-box	CAAAT	222	5	-	common cis-acting element in promoter and enhancer regions	Binding site elements
TraesCS6A02G180600	TaRboh37	CAAT-box	CAAAT	261	5	+	common cis-acting element in promoter and enhancer regions	Binding site elements
TraesCS6A02G180600	TaRboh37	CAAT-box	CAAT	331	4	-	common cis-acting element in promoter and enhancer regions	Binding site elements
TraesCS6A02G180600	TaRboh37	CAAT-box	CAAT	343	4	+	common cis-acting element in promoter and enhancer regions	Binding site elements
TraesCS6A02G180600	TaRboh37	CAAT-box	CAAAT	422	5	-	common cis-acting element in promoter and enhancer regions	Binding site elements
TraesCS6A02G180600	TaRboh37	CAAT-box	CAAT	605	4	-	common cis-acting element in promoter and enhancer regions	Binding site elements
TraesCS6A02G180600	TaRboh37	CAAT-box	CAAT	624	4	-	common cis-acting element in promoter and enhancer regions	Binding site elements
TraesCS6A02G180600	TaRboh37	CAAT-box	CAAT	636	4	+	common cis-acting element in promoter and enhancer regions	Binding site elements
TraesCS6A02G180600	TaRboh37	CAAT-box	CAAT	657	4	+	common cis-acting element in promoter and enhancer regions	Binding site elements
TraesCS6A02G180600	TaRboh37	CAAT-box	CCAAT	659	5	-	common cis-acting element in promoter and enhancer regions	Binding site elements
TraesCS6A02G180600	TaRboh37	CAAT-box	CAAAT	715	5	-	common cis-acting element in promoter and enhancer regions	Binding site elements
TraesCS6A02G180600	TaRboh37	CAAT-box	CAAT	955	4	-	common cis-acting element in promoter and enhancer regions	Binding site elements
TraesCS6A02G180600	TaRboh37	CAAT-box	CCAAT	1012	5	-	common cis-acting element in promoter and enhancer regions	Binding site elements
TraesCS6A02G180600	TaRboh37	CAAT-box	CAAAT	1168	5	-	common cis-acting element in promoter and enhancer regions	Binding site elements
TraesCS6A02G180600	TaRboh37	CAAT-box	CAAAT	1179	5	-	common cis-acting element in promoter and enhancer regions	Binding site elements
TraesCS6A02G180600	TaRboh37	CAAT-box	CAAT	1185	4	-	common cis-acting element in promoter and enhancer regions	Binding site elements
TraesCS6A02G180600	TaRboh37	CAAT-box	CAAT	1232	4	+	common cis-acting element in promoter and enhancer regions	Binding site elements
TraesCS6B02G205000	TaRboh38	CAAT-box	TGCCAAC	249	7	+	common cis-acting element in promoter and enhancer regions	Binding site elements
TraesCS6B02G205000	TaRboh38	CAAT-box	CCAAT	282	5	+	common cis-acting element in promoter and enhancer regions	Binding site elements
TraesCS6B02G205000	TaRboh38	CAAT-box	CAAT	283	4	+	common cis-acting element in promoter and enhancer regions	Binding site elements
TraesCS6B02G205000	TaRboh38	CAAT-box	CCAAT	313	5	-	common cis-acting element in promoter and enhancer regions	Binding site elements
TraesCS6B02G205000	TaRboh38	CAAT-box	CAAT	856	4	+	common cis-acting element in promoter and enhancer regions	Binding site elements
TraesCS6D02G164500	TaRboh39	CAAT-box	CCAAT	32	5	-	common cis-acting element in promoter and enhancer regions	Binding site elements
TraesCS6D02G164500	TaRboh39	CAAT-box	CAAAT	157	5	+	common cis-acting element in promoter and enhancer regions	Binding site elements
TraesCS6D02G164500	TaRboh39	CAAT-box	CAAT	294	4	+	common cis-acting element in promoter and enhancer regions	Binding site elements
TraesCS6D02G164500	TaRboh39	CAAT-box	CAAT	499	4	-	common cis-acting element in promoter and enhancer regions	Binding site elements
TraesCS6D02G164500	TaRboh39	CAAT-box	CAAAT	527	5	-	common cis-acting element in promoter and enhancer regions	Binding site elements
TraesCS6D02G164500	TaRboh39	CAAT-box	CAAT	626	4	+	common cis-acting element in promoter and enhancer regions	Binding site elements
TraesCS6D02G164500	TaRboh39	CAAT-box	CCAAT	669	5	+	common cis-acting element in promoter and enhancer regions	Binding site elements
TraesCS6D02G164500	TaRboh39	CAAT-box	CAAT	670	4	+	common cis-acting element in promoter and enhancer regions	Binding site elements
TraesCS6D02G164500	TaRboh39	CAAT-box	CCAAT	713	5	+	common cis-acting element in promoter and enhancer regions	Binding site elements
TraesCS6D02G164500	TaRboh39	CAAT-box	CAAT	714	4	+	common cis-acting element in promoter and enhancer regions	Binding site elements
TraesCS6D02G164500	TaRboh39	CAAT-box	CAAT	820	4	+	common cis-acting element in promoter and enhancer regions	Binding site elements
TraesCS6D02G164500	TaRboh39	CAAT-box	CCAAT	870	5	+	common cis-acting element in promoter and enhancer regions	Binding site elements
TraesCS6D02G164500	TaRboh39	CAAT-box	CAAT	871	4	+	common cis-acting element in promoter and enhancer regions	Binding site elements
TraesCS6D02G164500	TaRboh39	CAAT-box	CAAAT	965	5	+	common cis-acting element in promoter and enhancer regions	Binding site elements
TraesCS6D02G164500	TaRboh39	CAAT-box	CCAAT	1003	5	+	common cis-acting element in promoter and enhancer regions	Binding site elements
TraesCS6D02G164500	TaRboh39	CAAT-box	CAAT	1004	4	+	common cis-acting element in promoter and enhancer regions	Binding site elements
TraesCS6D02G164500	TaRboh39	CAAT-box	CCAAT	1124	5	-	common cis-acting element in promoter and enhancer regions	Binding site elements
TraesCS5A02G301700	TaRboh28	CARE	CAACTCAC	1182	8	-	Promoter-related elements	Binding site elements
TraesCS5D02G306400	TaRboh36	CARE	CAACTCAC	1195	8	-	Promoter-related elements	Binding site elements
TraesCS1A02G285700	TaRboh01	CAT-box	GCCACT	1010	6	+	cis-acting regulatory element related to meristem expression	Plant growth and development
TraesCS1D02G285000	TaRboh10	CAT-box	GCCACT	1096	6	+	cis-acting regulatory element related to meristem expression	Plant growth and development
TraesCS1D02G285000	TaRboh10	CAT-box	GCCACT	1216	6	+	cis-acting regulatory element related to meristem expression	Plant growth and development
TraesCS1D02G289300	TaRboh11	CAT-box	GCCACT	340	6	-	cis-acting regulatory element related to meristem expression	Plant growth and development
TraesCS3A02G182900	TaRboh13	CAT-box	GCCACT	827	6	-	cis-acting regulatory element related to meristem expression	Plant growth and development
TraesCS3B02G212900	TaRboh16	CAT-box	GCCACT	149	6	+	cis-acting regulatory element related to meristem expression	Plant growth and development
TraesCS3B02G212900	TaRboh16	CAT-box	GCCACT	825	6	-	cis-acting regulatory element related to meristem expression	Plant growth and development
TraesCS3B02G386600	TaRboh18	CAT-box	GCCACT	70	6	+	cis-acting regulatory element related to meristem expression	Plant growth and development
TraesCS3D02G187300	TaRboh19	CAT-box	GCCACT	834	6	-	cis-acting regulatory element related to meristem expression	Plant growth and development
TraesCS4B02G327800	TaRboh22	CAT-box	GCCACT	422	6	-	cis-acting regulatory element related to meristem expression	Plant growth and development
TraesCS4B02G327800	TaRboh22	CAT-box	GCCACT	1179	6	+	cis-acting regulatory element related to meristem expression	Plant growth and development
TraesCS4B02G358800	TaRboh23	CAT-box	GCCACT	103	6	-	cis-acting regulatory element related to meristem expression	Plant growth and development
TraesCS5A02G527600	TaRboh30	CAT-box	GCCACT	1055	6	+	cis-acting regulatory element related to meristem expression	Plant growth and development
TraesCS5A02G527600	TaRboh30	CAT-box	GCCACT	1133	6	+	cis-acting regulatory element related to meristem expression	Plant growth and development
TraesCS5B02G212100	TaRboh32	CAT-box	GCCACT	940	6	-	cis-acting regulatory element related to meristem expression	Plant growth and development
TraesCS5B02G299000	TaRboh33	CAT-box	GCCACT	21	6	-	cis-acting regulatory element related to meristem expression	Plant growth and development
TraesCS6D02G164500	TaRboh39	CAT-box	GCCACT	1477	6	-	cis-acting regulatory element related to meristem expression	Plant growth and development
TraesCS1A02G290700	TaRboh02	CCAAT-box	CAACGG	1261	6	+	MYBHv1 binding site	Binding site elements
TraesCS1A02G347700	TaRboh03	CCAAT-box	CAACGG	243	6	-	MYBHv1 binding site	Binding site elements
TraesCS1A02G347700	TaRboh03	CCAAT-box	CAACGG	749	6	+	MYBHv1 binding site	Binding site elements
TraesCS1D02G285000	TaRboh10	CCAAT-box	CAACGG	1138	6	-	MYBHv1 binding site	Binding site elements
TraesCS1D02G289300	TaRboh11	CCAAT-box	CAACGG	1264	6	+	MYBHv1 binding site	Binding site elements
TraesCS3A02G280200	TaRboh14	CCAAT-box	CAACGG	1379	6	-	MYBHv1 binding site	Binding site elements
TraesCS3A02G354200	TaRboh15	CCAAT-box	CAACGG	278	6	-	MYBHv1 binding site	Binding site elements
TraesCS3A02G354200	TaRboh15	CCAAT-box	CAACGG	389	6	-	MYBHv1 binding site	Binding site elements
TraesCS3A02G354200	TaRboh15	CCAAT-box	CAACGG	1316	6	+	MYBHv1 binding site	Binding site elements
TraesCS3B02G314000	TaRboh17	CCAAT-box	CAACGG	1348	6	-	MYBHv1 binding site	Binding site elements
TraesCS3B02G386600	TaRboh18	CCAAT-box	CAACGG	369	6	+	MYBHv1 binding site	Binding site elements
TraesCS3B02G386600	TaRboh18	CCAAT-box	CAACGG	715	6	+	MYBHv1 binding site	Binding site elements
TraesCS3B02G386600	TaRboh18	CCAAT-box	CAACGG	1297	6	+	MYBHv1 binding site	Binding site elements
TraesCS3D02G279900	TaRboh20	CCAAT-box	CAACGG	1371	6	-	MYBHv1 binding site	Binding site elements
TraesCS3D02G347900	TaRboh21	CCAAT-box	CAACGG	1296	6	+	MYBHv1 binding site	Binding site elements
TraesCS4D02G352200	TaRboh25	CCAAT-box	CAACGG	325	6	-	MYBHv1 binding site	Binding site elements
TraesCS5A02G093600	TaRboh26	CCAAT-box	CAACGG	749	6	-	MYBHv1 binding site	Binding site elements
TraesCS5A02G211800	TaRboh27	CCAAT-box	CAACGG	879	6	+	MYBHv1 binding site	Binding site elements
TraesCS5A02G301700	TaRboh28	CCAAT-box	CAACGG	195	6	+	MYBHv1 binding site	Binding site elements
TraesCS5A02G301700	TaRboh28	CCAAT-box	CAACGG	590	6	-	MYBHv1 binding site	Binding site elements
TraesCS5A02G301700	TaRboh28	CCAAT-box	CAACGG	1083	6	-	MYBHv1 binding site	Binding site elements
TraesCS5B02G099700	TaRboh31	CCAAT-box	CAACGG	358	6	-	MYBHv1 binding site	Binding site elements
TraesCS5B02G099700	TaRboh31	CCAAT-box	CAACGG	888	6	+	MYBHv1 binding site	Binding site elements
TraesCS5B02G212100	TaRboh32	CCAAT-box	CAACGG	804	6	+	MYBHv1 binding site	Binding site elements
TraesCS5B02G212100	TaRboh32	CCAAT-box	CAACGG	1112	6	+	MYBHv1 binding site	Binding site elements
TraesCS5B02G299000	TaRboh33	CCAAT-box	CAACGG	1095	6	-	MYBHv1 binding site	Binding site elements
TraesCS5D02G105900	TaRboh34	CCAAT-box	CAACGG	666	6	-	MYBHv1 binding site	Binding site elements
TraesCS5D02G222100	TaRboh35	CCAAT-box	CAACGG	796	6	+	MYBHv1 binding site	Binding site elements
TraesCS5D02G222100	TaRboh35	CCAAT-box	CAACGG	1105	6	+	MYBHv1 binding site	Binding site elements
TraesCS5D02G306400	TaRboh36	CCAAT-box	CAACGG	421	6	+	MYBHv1 binding site	Binding site elements
TraesCS6A02G180600	TaRboh37	CCAAT-box	CAACGG	1414	6	+	MYBHv1 binding site	Binding site elements
TraesCS6B02G205000	TaRboh38	CCAAT-box	CAACGG	1416	6	+	MYBHv1 binding site	Binding site elements
TraesCS6D02G164500	TaRboh39	CCAAT-box	CAACGG	316	6	+	MYBHv1 binding site	Binding site elements
TraesCS6D02G164500	TaRboh39	CCAAT-box	CAACGG	1209	6	-	MYBHv1 binding site	Binding site elements
TraesCS6D02G164500	TaRboh39	CCAAT-box	CAACGG	1414	6	+	MYBHv1 binding site	Binding site elements
TraesCS1A02G285700	TaRboh01	CCGTCC motif	CCGTCC	429	6	+	regulatory element of tissue activation	Plant growth and development
TraesCS1A02G285700	TaRboh01	CCGTCC motif	CCGTCC	966	6	-	regulatory element of tissue activation	Plant growth and development
TraesCS1A02G290700	TaRboh02	CCGTCC motif	CCGTCC	952	6	-	regulatory element of tissue activation	Plant growth and development
TraesCS1A02G290700	TaRboh02	CCGTCC motif	CCGTCC	1141	6	-	regulatory element of tissue activation	Plant growth and development
TraesCS1A02G347700	TaRboh03	CCGTCC motif	CCGTCC	909	6	+	regulatory element of tissue activation	Plant growth and development
TraesCS1A02G347700	TaRboh03	CCGTCC motif	CCGTCC	963	6	+	regulatory element of tissue activation	Plant growth and development
TraesCS1A02G347700	TaRboh03	CCGTCC motif	CCGTCC	1262	6	+	regulatory element of tissue activation	Plant growth and development
TraesCS1A02G347700	TaRboh03	CCGTCC motif	CCGTCC	1280	6	-	regulatory element of tissue activation	Plant growth and development
TraesCS1A02G347700	TaRboh03	CCGTCC motif	CCGTCC	1493	6	-	regulatory element of tissue activation	Plant growth and development
TraesCS1B02G295200	TaRboh04	CCGTCC motif	CCGTCC	74	6	-	regulatory element of tissue activation	Plant growth and development
TraesCS1B02G295200	TaRboh04	CCGTCC motif	CCGTCC	1290	6	+	regulatory element of tissue activation	Plant growth and development
TraesCS1B02G295300	TaRboh05	CCGTCC motif	CCGTCC	1470	6	+	regulatory element of tissue activation	Plant growth and development
TraesCS1B02G300000	TaRboh06	CCGTCC motif	CCGTCC	1424	6	-	regulatory element of tissue activation	Plant growth and development
TraesCS1B02G362200	TaRboh07	CCGTCC motif	CCGTCC	19	6	-	regulatory element of tissue activation	Plant growth and development
TraesCS1B02G362200	TaRboh07	CCGTCC motif	CCGTCC	764	6	+	regulatory element of tissue activation	Plant growth and development
TraesCS1B02G362200	TaRboh07	CCGTCC motif	CCGTCC	1481	6	-	regulatory element of tissue activation	Plant growth and development
TraesCS1D02G284800	TaRboh08	CCGTCC motif	CCGTCC	1506	6	+	regulatory element of tissue activation	Plant growth and development
TraesCS1D02G284900	TaRboh09	CCGTCC motif	CCGTCC	1131	6	+	regulatory element of tissue activation	Plant growth and development
TraesCS1D02G285000	TaRboh10	CCGTCC motif	CCGTCC	1280	6	+	regulatory element of tissue activation	Plant growth and development
TraesCS1D02G285000	TaRboh10	CCGTCC motif	CCGTCC	1470	6	+	regulatory element of tissue activation	Plant growth and development
TraesCS1D02G289300	TaRboh11	CCGTCC motif	CCGTCC	1131	6	-	regulatory element of tissue activation	Plant growth and development
TraesCS1D02G350600	TaRboh12	CCGTCC motif	CCGTCC	163	6	-	regulatory element of tissue activation	Plant growth and development
TraesCS1D02G350600	TaRboh12	CCGTCC motif	CCGTCC	723	6	+	regulatory element of tissue activation	Plant growth and development
TraesCS3A02G354200	TaRboh15	CCGTCC motif	CCGTCC	445	6	-	regulatory element of tissue activation	Plant growth and development
TraesCS3A02G354200	TaRboh15	CCGTCC motif	CCGTCC	574	6	+	regulatory element of tissue activation	Plant growth and development
TraesCS3A02G354200	TaRboh15	CCGTCC motif	CCGTCC	1221	6	+	regulatory element of tissue activation	Plant growth and development
TraesCS3B02G314000	TaRboh17	CCGTCC motif	CCGTCC	610	6	-	regulatory element of tissue activation	Plant growth and development
TraesCS3B02G386600	TaRboh18	CCGTCC motif	CCGTCC	1275	6	-	regulatory element of tissue activation	Plant growth and development
TraesCS3D02G187300	TaRboh19	CCGTCC motif	CCGTCC	1014	6	+	regulatory element of tissue activation	Plant growth and development
TraesCS3D02G279900	TaRboh20	CCGTCC motif	CCGTCC	1394	6	+	regulatory element of tissue activation	Plant growth and development
TraesCS3D02G347900	TaRboh21	CCGTCC motif	CCGTCC	1206	6	+	regulatory element of tissue activation	Plant growth and development
TraesCS4B02G327800	TaRboh22	CCGTCC motif	CCGTCC	792	6	-	regulatory element of tissue activation	Plant growth and development
TraesCS4B02G327800	TaRboh22	CCGTCC motif	CCGTCC	1364	6	+	regulatory element of tissue activation	Plant growth and development
TraesCS4D02G324800	TaRboh24	CCGTCC motif	CCGTCC	707	6	-	regulatory element of tissue activation	Plant growth and development
TraesCS4D02G324800	TaRboh24	CCGTCC motif	CCGTCC	714	6	+	regulatory element of tissue activation	Plant growth and development
TraesCS4D02G324800	TaRboh24	CCGTCC motif	CCGTCC	1386	6	+	regulatory element of tissue activation	Plant growth and development
TraesCS5A02G093600	TaRboh26	CCGTCC motif	CCGTCC	728	6	-	regulatory element of tissue activation	Plant growth and development
TraesCS5A02G093600	TaRboh26	CCGTCC motif	CCGTCC	1014	6	-	regulatory element of tissue activation	Plant growth and development
TraesCS5A02G527600	TaRboh30	CCGTCC motif	CCGTCC	934	6	+	regulatory element of tissue activation	Plant growth and development
TraesCS5B02G212100	TaRboh32	CCGTCC motif	CCGTCC	933	6	-	regulatory element of tissue activation	Plant growth and development
TraesCS5B02G299000	TaRboh33	CCGTCC motif	CCGTCC	1483	6	-	regulatory element of tissue activation	Plant growth and development
TraesCS5D02G222100	TaRboh35	CCGTCC motif	CCGTCC	640	6	-	regulatory element of tissue activation	Plant growth and development
TraesCS5D02G222100	TaRboh35	CCGTCC motif	CCGTCC	1305	6	+	regulatory element of tissue activation	Plant growth and development
TraesCS5D02G306400	TaRboh36	CCGTCC motif	CCGTCC	478	6	-	regulatory element of tissue activation	Plant growth and development
TraesCS5D02G306400	TaRboh36	CCGTCC motif	CCGTCC	540	6	-	regulatory element of tissue activation	Plant growth and development
TraesCS6A02G180600	TaRboh37	CCGTCC motif	CCGTCC	1455	6	-	regulatory element of tissue activation	Plant growth and development
TraesCS6B02G205000	TaRboh38	CCGTCC motif	CCGTCC	673	6	-	regulatory element of tissue activation	Plant growth and development
TraesCS6B02G205000	TaRboh38	CCGTCC motif	CCGTCC	1251	6	-	regulatory element of tissue activation	Plant growth and development
TraesCS6B02G205000	TaRboh38	CCGTCC motif	CCGTCC	1457	6	-	regulatory element of tissue activation	Plant growth and development
TraesCS6B02G205000	TaRboh38	CCGTCC motif	CCGTCC	1481	6	-	regulatory element of tissue activation	Plant growth and development
TraesCS6D02G164500	TaRboh39	CCGTCC motif	CCGTCC	42	6	+	regulatory element of tissue activation	Plant growth and development
TraesCS6D02G164500	TaRboh39	CCGTCC motif	CCGTCC	205	6	-	regulatory element of tissue activation	Plant growth and development
TraesCS6D02G164500	TaRboh39	CCGTCC motif	CCGTCC	1455	6	-	regulatory element of tissue activation	Plant growth and development
TraesCS1A02G285700	TaRboh01	CCGTCC-box	CCGTCC	429	6	+	regulatory element of tissue activation	Plant growth and development
TraesCS1A02G285700	TaRboh01	CCGTCC-box	CCGTCC	966	6	-	regulatory element of tissue activation	Plant growth and development
TraesCS1A02G290700	TaRboh02	CCGTCC-box	CCGTCC	952	6	-	regulatory element of tissue activation	Plant growth and development
TraesCS1A02G290700	TaRboh02	CCGTCC-box	CCGTCC	1141	6	-	regulatory element of tissue activation	Plant growth and development
TraesCS1A02G347700	TaRboh03	CCGTCC-box	CCGTCC	909	6	+	regulatory element of tissue activation	Plant growth and development
TraesCS1A02G347700	TaRboh03	CCGTCC-box	CCGTCC	963	6	+	regulatory element of tissue activation	Plant growth and development
TraesCS1A02G347700	TaRboh03	CCGTCC-box	CCGTCC	1262	6	+	regulatory element of tissue activation	Plant growth and development
TraesCS1A02G347700	TaRboh03	CCGTCC-box	CCGTCC	1280	6	-	regulatory element of tissue activation	Plant growth and development
TraesCS1A02G347700	TaRboh03	CCGTCC-box	CCGTCC	1493	6	-	regulatory element of tissue activation	Plant growth and development
TraesCS1B02G295200	TaRboh04	CCGTCC-box	CCGTCC	74	6	-	regulatory element of tissue activation	Plant growth and development
TraesCS1B02G295200	TaRboh04	CCGTCC-box	CCGTCC	1290	6	+	regulatory element of tissue activation	Plant growth and development
TraesCS1B02G295300	TaRboh05	CCGTCC-box	CCGTCC	1470	6	+	regulatory element of tissue activation	Plant growth and development
TraesCS1B02G300000	TaRboh06	CCGTCC-box	CCGTCC	1424	6	-	regulatory element of tissue activation	Plant growth and development
TraesCS1B02G362200	TaRboh07	CCGTCC-box	CCGTCC	19	6	-	regulatory element of tissue activation	Plant growth and development
TraesCS1B02G362200	TaRboh07	CCGTCC-box	CCGTCC	764	6	+	regulatory element of tissue activation	Plant growth and development
TraesCS1B02G362200	TaRboh07	CCGTCC-box	CCGTCC	1481	6	-	regulatory element of tissue activation	Plant growth and development
TraesCS1D02G284800	TaRboh08	CCGTCC-box	CCGTCC	1506	6	+	regulatory element of tissue activation	Plant growth and development
TraesCS1D02G284900	TaRboh09	CCGTCC-box	CCGTCC	1131	6	+	regulatory element of tissue activation	Plant growth and development
TraesCS1D02G285000	TaRboh10	CCGTCC-box	CCGTCC	1280	6	+	regulatory element of tissue activation	Plant growth and development
TraesCS1D02G285000	TaRboh10	CCGTCC-box	CCGTCC	1470	6	+	regulatory element of tissue activation	Plant growth and development
TraesCS1D02G289300	TaRboh11	CCGTCC-box	CCGTCC	1131	6	-	regulatory element of tissue activation	Plant growth and development
TraesCS1D02G350600	TaRboh12	CCGTCC-box	CCGTCC	163	6	-	regulatory element of tissue activation	Plant growth and development
TraesCS1D02G350600	TaRboh12	CCGTCC-box	CCGTCC	723	6	+	regulatory element of tissue activation	Plant growth and development
TraesCS3A02G354200	TaRboh15	CCGTCC-box	CCGTCC	445	6	-	regulatory element of tissue activation	Plant growth and development
TraesCS3A02G354200	TaRboh15	CCGTCC-box	CCGTCC	574	6	+	regulatory element of tissue activation	Plant growth and development
TraesCS3A02G354200	TaRboh15	CCGTCC-box	CCGTCC	1221	6	+	regulatory element of tissue activation	Plant growth and development
TraesCS3B02G314000	TaRboh17	CCGTCC-box	CCGTCC	610	6	-	regulatory element of tissue activation	Plant growth and development
TraesCS3B02G386600	TaRboh18	CCGTCC-box	CCGTCC	1275	6	-	regulatory element of tissue activation	Plant growth and development
TraesCS3D02G187300	TaRboh19	CCGTCC-box	CCGTCC	1014	6	+	regulatory element of tissue activation	Plant growth and development
TraesCS3D02G279900	TaRboh20	CCGTCC-box	CCGTCC	1394	6	+	regulatory element of tissue activation	Plant growth and development
TraesCS3D02G347900	TaRboh21	CCGTCC-box	CCGTCC	1206	6	+	regulatory element of tissue activation	Plant growth and development
TraesCS4B02G327800	TaRboh22	CCGTCC-box	CCGTCC	792	6	-	regulatory element of tissue activation	Plant growth and development
TraesCS4B02G327800	TaRboh22	CCGTCC-box	CCGTCC	1364	6	+	regulatory element of tissue activation	Plant growth and development
TraesCS4D02G324800	TaRboh24	CCGTCC-box	CCGTCC	707	6	-	regulatory element of tissue activation	Plant growth and development
TraesCS4D02G324800	TaRboh24	CCGTCC-box	CCGTCC	714	6	+	regulatory element of tissue activation	Plant growth and development
TraesCS4D02G324800	TaRboh24	CCGTCC-box	CCGTCC	1386	6	+	regulatory element of tissue activation	Plant growth and development
TraesCS5A02G093600	TaRboh26	CCGTCC-box	CCGTCC	728	6	-	regulatory element of tissue activation	Plant growth and development
TraesCS5A02G093600	TaRboh26	CCGTCC-box	CCGTCC	1014	6	-	regulatory element of tissue activation	Plant growth and development
TraesCS5A02G527600	TaRboh30	CCGTCC-box	CCGTCC	934	6	+	regulatory element of tissue activation	Plant growth and development
TraesCS5B02G212100	TaRboh32	CCGTCC-box	CCGTCC	933	6	-	regulatory element of tissue activation	Plant growth and development
TraesCS5B02G299000	TaRboh33	CCGTCC-box	CCGTCC	1483	6	-	regulatory element of tissue activation	Plant growth and development
TraesCS5D02G222100	TaRboh35	CCGTCC-box	CCGTCC	640	6	-	regulatory element of tissue activation	Plant growth and development
TraesCS5D02G222100	TaRboh35	CCGTCC-box	CCGTCC	1305	6	+	regulatory element of tissue activation	Plant growth and development
TraesCS5D02G306400	TaRboh36	CCGTCC-box	CCGTCC	478	6	-	regulatory element of tissue activation	Plant growth and development
TraesCS5D02G306400	TaRboh36	CCGTCC-box	CCGTCC	540	6	-	regulatory element of tissue activation	Plant growth and development
TraesCS6A02G180600	TaRboh37	CCGTCC-box	CCGTCC	1455	6	-	regulatory element of tissue activation	Plant growth and development
TraesCS6B02G205000	TaRboh38	CCGTCC-box	CCGTCC	673	6	-	regulatory element of tissue activation	Plant growth and development
TraesCS6B02G205000	TaRboh38	CCGTCC-box	CCGTCC	1251	6	-	regulatory element of tissue activation	Plant growth and development
TraesCS6B02G205000	TaRboh38	CCGTCC-box	CCGTCC	1457	6	-	regulatory element of tissue activation	Plant growth and development
TraesCS6B02G205000	TaRboh38	CCGTCC-box	CCGTCC	1481	6	-	regulatory element of tissue activation	Plant growth and development
TraesCS6D02G164500	TaRboh39	CCGTCC-box	CCGTCC	42	6	+	regulatory element of tissue activation	Plant growth and development
TraesCS6D02G164500	TaRboh39	CCGTCC-box	CCGTCC	205	6	-	regulatory element of tissue activation	Plant growth and development
TraesCS6D02G164500	TaRboh39	CCGTCC-box	CCGTCC	1455	6	-	regulatory element of tissue activation	Plant growth and development
TraesCS1A02G285700	TaRboh01	CGTCA-motif	CGTCA	361	5	-	MeJA responsive element	Phytohormone responsive
TraesCS1A02G285700	TaRboh01	CGTCA-motif	CGTCA	1299	5	-	MeJA responsive element	Phytohormone responsive
TraesCS1A02G290700	TaRboh02	CGTCA-motif	CGTCA	130	5	+	MeJA responsive element	Phytohormone responsive
TraesCS1A02G290700	TaRboh02	CGTCA-motif	CGTCA	622	5	+	MeJA responsive element	Phytohormone responsive
TraesCS1A02G347700	TaRboh03	CGTCA-motif	CGTCA	158	5	+	MeJA responsive element	Phytohormone responsive
TraesCS1A02G347700	TaRboh03	CGTCA-motif	CGTCA	229	5	+	MeJA responsive element	Phytohormone responsive
TraesCS1A02G347700	TaRboh03	CGTCA-motif	CGTCA	839	5	+	MeJA responsive element	Phytohormone responsive
TraesCS1A02G347700	TaRboh03	CGTCA-motif	CGTCA	1004	5	-	MeJA responsive element	Phytohormone responsive
TraesCS1A02G347700	TaRboh03	CGTCA-motif	CGTCA	1451	5	+	MeJA responsive element	Phytohormone responsive
TraesCS1B02G295200	TaRboh04	CGTCA-motif	CGTCA	329	5	+	MeJA responsive element	Phytohormone responsive
TraesCS1B02G295200	TaRboh04	CGTCA-motif	CGTCA	1071	5	+	MeJA responsive element	Phytohormone responsive
TraesCS1B02G295200	TaRboh04	CGTCA-motif	CGTCA	1088	5	+	MeJA responsive element	Phytohormone responsive
TraesCS1B02G300000	TaRboh06	CGTCA-motif	CGTCA	101	5	-	MeJA responsive element	Phytohormone responsive
TraesCS1B02G300000	TaRboh06	CGTCA-motif	CGTCA	209	5	-	MeJA responsive element	Phytohormone responsive
TraesCS1B02G300000	TaRboh06	CGTCA-motif	CGTCA	826	5	+	MeJA responsive element	Phytohormone responsive
TraesCS1B02G362200	TaRboh07	CGTCA-motif	CGTCA	486	5	+	MeJA responsive element	Phytohormone responsive
TraesCS1B02G362200	TaRboh07	CGTCA-motif	CGTCA	534	5	+	MeJA responsive element	Phytohormone responsive
TraesCS1B02G362200	TaRboh07	CGTCA-motif	CGTCA	943	5	-	MeJA responsive element	Phytohormone responsive
TraesCS1B02G362200	TaRboh07	CGTCA-motif	CGTCA	1439	5	+	MeJA responsive element	Phytohormone responsive
TraesCS1D02G284800	TaRboh08	CGTCA-motif	CGTCA	35	5	+	MeJA responsive element	Phytohormone responsive
TraesCS1D02G284800	TaRboh08	CGTCA-motif	CGTCA	204	5	-	MeJA responsive element	Phytohormone responsive
TraesCS1D02G284800	TaRboh08	CGTCA-motif	CGTCA	1278	5	-	MeJA responsive element	Phytohormone responsive
TraesCS1D02G284900	TaRboh09	CGTCA-motif	CGTCA	1007	5	+	MeJA responsive element	Phytohormone responsive
TraesCS1D02G285000	TaRboh10	CGTCA-motif	CGTCA	498	5	-	MeJA responsive element	Phytohormone responsive
TraesCS1D02G285000	TaRboh10	CGTCA-motif	CGTCA	1296	5	+	MeJA responsive element	Phytohormone responsive
TraesCS1D02G289300	TaRboh11	CGTCA-motif	CGTCA	549	5	+	MeJA responsive element	Phytohormone responsive
TraesCS1D02G289300	TaRboh11	CGTCA-motif	CGTCA	610	5	-	MeJA responsive element	Phytohormone responsive
TraesCS1D02G350600	TaRboh12	CGTCA-motif	CGTCA	111	5	-	MeJA responsive element	Phytohormone responsive
TraesCS1D02G350600	TaRboh12	CGTCA-motif	CGTCA	365	5	+	MeJA responsive element	Phytohormone responsive
TraesCS1D02G350600	TaRboh12	CGTCA-motif	CGTCA	434	5	+	MeJA responsive element	Phytohormone responsive
TraesCS1D02G350600	TaRboh12	CGTCA-motif	CGTCA	912	5	-	MeJA responsive element	Phytohormone responsive
TraesCS1D02G350600	TaRboh12	CGTCA-motif	CGTCA	1153	5	+	MeJA responsive element	Phytohormone responsive
TraesCS1D02G350600	TaRboh12	CGTCA-motif	CGTCA	1443	5	+	MeJA responsive element	Phytohormone responsive
TraesCS3A02G182900	TaRboh13	CGTCA-motif	CGTCA	127	5	+	MeJA responsive element	Phytohormone responsive
TraesCS3A02G182900	TaRboh13	CGTCA-motif	CGTCA	366	5	-	MeJA responsive element	Phytohormone responsive
TraesCS3A02G182900	TaRboh13	CGTCA-motif	CGTCA	1212	5	+	MeJA responsive element	Phytohormone responsive
TraesCS3A02G280200	TaRboh14	CGTCA-motif	CGTCA	874	5	-	MeJA responsive element	Phytohormone responsive
TraesCS3A02G354200	TaRboh15	CGTCA-motif	CGTCA	676	5	-	MeJA responsive element	Phytohormone responsive
TraesCS3A02G354200	TaRboh15	CGTCA-motif	CGTCA	1513	5	-	MeJA responsive element	Phytohormone responsive
TraesCS3B02G212900	TaRboh16	CGTCA-motif	CGTCA	375	5	-	MeJA responsive element	Phytohormone responsive
TraesCS3B02G212900	TaRboh16	CGTCA-motif	CGTCA	1199	5	+	MeJA responsive element	Phytohormone responsive
TraesCS3B02G314000	TaRboh17	CGTCA-motif	CGTCA	630	5	+	MeJA responsive element	Phytohormone responsive
TraesCS3B02G314000	TaRboh17	CGTCA-motif	CGTCA	925	5	+	MeJA responsive element	Phytohormone responsive
TraesCS3B02G314000	TaRboh17	CGTCA-motif	CGTCA	1014	5	-	MeJA responsive element	Phytohormone responsive
TraesCS3B02G386600	TaRboh18	CGTCA-motif	CGTCA	712	5	+	MeJA responsive element	Phytohormone responsive
TraesCS3D02G187300	TaRboh19	CGTCA-motif	CGTCA	124	5	+	MeJA responsive element	Phytohormone responsive
TraesCS3D02G187300	TaRboh19	CGTCA-motif	CGTCA	376	5	-	MeJA responsive element	Phytohormone responsive
TraesCS3D02G187300	TaRboh19	CGTCA-motif	CGTCA	1222	5	+	MeJA responsive element	Phytohormone responsive
TraesCS3D02G279900	TaRboh20	CGTCA-motif	CGTCA	1032	5	-	MeJA responsive element	Phytohormone responsive
TraesCS3D02G347900	TaRboh21	CGTCA-motif	CGTCA	170	5	+	MeJA responsive element	Phytohormone responsive
TraesCS3D02G347900	TaRboh21	CGTCA-motif	CGTCA	489	5	+	MeJA responsive element	Phytohormone responsive
TraesCS3D02G347900	TaRboh21	CGTCA-motif	CGTCA	1501	5	-	MeJA responsive element	Phytohormone responsive
TraesCS4B02G327800	TaRboh22	CGTCA-motif	CGTCA	472	5	-	MeJA responsive element	Phytohormone responsive
TraesCS4B02G327800	TaRboh22	CGTCA-motif	CGTCA	866	5	-	MeJA responsive element	Phytohormone responsive
TraesCS4B02G327800	TaRboh22	CGTCA-motif	CGTCA	977	5	+	MeJA responsive element	Phytohormone responsive
TraesCS4B02G358800	TaRboh23	CGTCA-motif	CGTCA	99	5	+	MeJA responsive element	Phytohormone responsive
TraesCS4D02G324800	TaRboh24	CGTCA-motif	CGTCA	948	5	+	MeJA responsive element	Phytohormone responsive
TraesCS5A02G093600	TaRboh26	CGTCA-motif	CGTCA	772	5	-	MeJA responsive element	Phytohormone responsive
TraesCS5A02G093600	TaRboh26	CGTCA-motif	CGTCA	859	5	+	MeJA responsive element	Phytohormone responsive
TraesCS5A02G093600	TaRboh26	CGTCA-motif	CGTCA	1511	5	-	MeJA responsive element	Phytohormone responsive
TraesCS5A02G211800	TaRboh27	CGTCA-motif	CGTCA	442	5	-	MeJA responsive element	Phytohormone responsive
TraesCS5A02G301700	TaRboh28	CGTCA-motif	CGTCA	469	5	-	MeJA responsive element	Phytohormone responsive
TraesCS5A02G499900	TaRboh29	CGTCA-motif	CGTCA	85	5	-	MeJA responsive element	Phytohormone responsive
TraesCS5A02G499900	TaRboh29	CGTCA-motif	CGTCA	496	5	-	MeJA responsive element	Phytohormone responsive
TraesCS5A02G499900	TaRboh29	CGTCA-motif	CGTCA	675	5	-	MeJA responsive element	Phytohormone responsive
TraesCS5A02G499900	TaRboh29	CGTCA-motif	CGTCA	974	5	+	MeJA responsive element	Phytohormone responsive
TraesCS5A02G527600	TaRboh30	CGTCA-motif	CGTCA	1263	5	-	MeJA responsive element	Phytohormone responsive
TraesCS5B02G099700	TaRboh31	CGTCA-motif	CGTCA	381	5	-	MeJA responsive element	Phytohormone responsive
TraesCS5B02G099700	TaRboh31	CGTCA-motif	CGTCA	473	5	+	MeJA responsive element	Phytohormone responsive
TraesCS5B02G099700	TaRboh31	CGTCA-motif	CGTCA	1060	5	-	MeJA responsive element	Phytohormone responsive
TraesCS5B02G099700	TaRboh31	CGTCA-motif	CGTCA	1498	5	-	MeJA responsive element	Phytohormone responsive
TraesCS5B02G099700	TaRboh31	CGTCA-motif	CGTCA	1511	5	-	MeJA responsive element	Phytohormone responsive
TraesCS5B02G212100	TaRboh32	CGTCA-motif	CGTCA	81	5	+	MeJA responsive element	Phytohormone responsive
TraesCS5B02G212100	TaRboh32	CGTCA-motif	CGTCA	196	5	-	MeJA responsive element	Phytohormone responsive
TraesCS5B02G212100	TaRboh32	CGTCA-motif	CGTCA	675	5	+	MeJA responsive element	Phytohormone responsive
TraesCS5B02G299000	TaRboh33	CGTCA-motif	CGTCA	669	5	-	MeJA responsive element	Phytohormone responsive
TraesCS5D02G105900	TaRboh34	CGTCA-motif	CGTCA	697	5	-	MeJA responsive element	Phytohormone responsive
TraesCS5D02G105900	TaRboh34	CGTCA-motif	CGTCA	1068	5	-	MeJA responsive element	Phytohormone responsive
TraesCS5D02G105900	TaRboh34	CGTCA-motif	CGTCA	1511	5	-	MeJA responsive element	Phytohormone responsive
TraesCS5D02G222100	TaRboh35	CGTCA-motif	CGTCA	120	5	-	MeJA responsive element	Phytohormone responsive
TraesCS5D02G222100	TaRboh35	CGTCA-motif	CGTCA	1131	5	+	MeJA responsive element	Phytohormone responsive
TraesCS5D02G306400	TaRboh36	CGTCA-motif	CGTCA	39	5	-	MeJA responsive element	Phytohormone responsive
TraesCS6B02G205000	TaRboh38	CGTCA-motif	CGTCA	440	5	+	MeJA responsive element	Phytohormone responsive
TraesCS6D02G164500	TaRboh39	CGTCA-motif	CGTCA	73	5	-	MeJA responsive element	Phytohormone responsive
TraesCS6D02G164500	TaRboh39	CGTCA-motif	CGTCA	415	5	-	MeJA responsive element	Phytohormone responsive
TraesCS4D02G352200	TaRboh25	chs-CMA2a	TCACTTGA	1418	8	+	light responsive element	Abiotic and biotic stress
TraesCS1A02G285700	TaRboh01	chs-Unit 1 m1	ACCTAACCCGC	1443	10	-	light responsive element	Abiotic and biotic stress
TraesCS6B02G205000	TaRboh38	chs-Unit 1 m1	ACCTAACCCGG	1145	10	-	light responsive element	Abiotic and biotic stress
TraesCS1A02G347700	TaRboh03	circadian	CAAAGATATC	784	9	+	cis-acting regulatory element involved in circadian control	Plant growth and development
TraesCS3A02G280200	TaRboh14	circadian	CAAAGATATC	87	9	-	cis-acting regulatory element involved in circadian control	Plant growth and development
TraesCS3B02G314000	TaRboh17	circadian	CAAAGATATC	45	9	+	cis-acting regulatory element involved in circadian control	Plant growth and development
TraesCS5A02G301700	TaRboh28	circadian	CAAAGATATC	598	9	-	cis-acting regulatory element involved in circadian control	Plant growth and development
TraesCS5D02G105900	TaRboh34	circadian	CAAAGATATC	135	9	-	cis-acting regulatory element involved in circadian control	Plant growth and development
TraesCS5D02G306400	TaRboh36	circadian	CAAAGATATC	625	9	-	cis-acting regulatory element involved in circadian control	Plant growth and development
TraesCS1B02G295200	TaRboh04	CTAG-motif	ACTAGCAGAA	1382	9	-	wounding responsiveness element	Abiotic and biotic stress
TraesCS1D02G284800	TaRboh08	CTAG-motif	ACTAGCAGAA	1284	9	+	wounding responsiveness element	Abiotic and biotic stress
TraesCS1D02G284900	TaRboh09	CTAG-motif	ACTAGCAGAA	1393	9	-	wounding responsiveness element	Abiotic and biotic stress
TraesCS3D02G279900	TaRboh20	CTAG-motif	ACTAGCAGAA	1277	9	-	wounding responsiveness element	Abiotic and biotic stress
TraesCS1B02G295300	TaRboh05	dOCT	CTCGGATC	50	8	-	cis-acting regulatory element related to meristem specific activation	Plant growth and development
TraesCS1D02G284800	TaRboh08	dOCT	CTCGGATC	26	8	+	cis-acting regulatory element related to meristem specific activation	Plant growth and development
TraesCS1A02G347700	TaRboh03	DRE core	GCCGAC	418	6	+	dehydration responsive element	Abiotic and biotic stress
TraesCS1A02G347700	TaRboh03	DRE core	GCCGAC	1486	6	-	dehydration responsive element	Abiotic and biotic stress
TraesCS1B02G295200	TaRboh04	DRE core	GCCGAC	323	6	+	dehydration responsive element	Abiotic and biotic stress
TraesCS1B02G295300	TaRboh05	DRE core	GCCGAC	214	6	+	dehydration responsive element	Abiotic and biotic stress
TraesCS1B02G300000	TaRboh06	DRE core	GCCGAC	181	6	+	dehydration responsive element	Abiotic and biotic stress
TraesCS1B02G300000	TaRboh06	DRE core	GCCGAC	1002	6	-	dehydration responsive element	Abiotic and biotic stress
TraesCS1B02G300000	TaRboh06	DRE core	GCCGAC	1492	6	-	dehydration responsive element	Abiotic and biotic stress
TraesCS1D02G285000	TaRboh10	DRE core	GCCGAC	429	6	+	dehydration responsive element	Abiotic and biotic stress
TraesCS1D02G289300	TaRboh11	DRE core	GCCGAC	724	6	-	dehydration responsive element	Abiotic and biotic stress
TraesCS1D02G289300	TaRboh11	DRE core	GCCGAC	1512	6	+	dehydration responsive element	Abiotic and biotic stress
TraesCS3A02G354200	TaRboh15	DRE core	GCCGAC	73	6	+	dehydration responsive element	Abiotic and biotic stress
TraesCS3A02G354200	TaRboh15	DRE core	GCCGAC	299	6	-	dehydration responsive element	Abiotic and biotic stress
TraesCS3A02G354200	TaRboh15	DRE core	GCCGAC	834	6	+	dehydration responsive element	Abiotic and biotic stress
TraesCS3A02G354200	TaRboh15	DRE core	GCCGAC	1064	6	-	dehydration responsive element	Abiotic and biotic stress
TraesCS3A02G354200	TaRboh15	DRE core	GCCGAC	1139	6	+	dehydration responsive element	Abiotic and biotic stress
TraesCS3B02G212900	TaRboh16	DRE core	GCCGAC	167	6	-	dehydration responsive element	Abiotic and biotic stress
TraesCS3D02G187300	TaRboh19	DRE core	GCCGAC	143	6	-	dehydration responsive element	Abiotic and biotic stress
TraesCS3D02G347900	TaRboh21	DRE core	GCCGAC	1043	6	-	dehydration responsive element	Abiotic and biotic stress
TraesCS4B02G327800	TaRboh22	DRE core	GCCGAC	326	6	-	dehydration responsive element	Abiotic and biotic stress
TraesCS4B02G358800	TaRboh23	DRE core	GCCGAC	536	6	+	dehydration responsive element	Abiotic and biotic stress
TraesCS4D02G352200	TaRboh25	DRE core	GCCGAC	534	6	+	dehydration responsive element	Abiotic and biotic stress
TraesCS5A02G301700	TaRboh28	DRE core	GCCGAC	179	6	+	dehydration responsive element	Abiotic and biotic stress
TraesCS5A02G499900	TaRboh29	DRE core	GCCGAC	114	6	-	dehydration responsive element	Abiotic and biotic stress
TraesCS5A02G527600	TaRboh30	DRE core	GCCGAC	194	6	+	dehydration responsive element	Abiotic and biotic stress
TraesCS5D02G222100	TaRboh35	DRE core	GCCGAC	1256	6	+	dehydration responsive element	Abiotic and biotic stress
TraesCS5D02G306400	TaRboh36	DRE core	GCCGAC	209	6	+	dehydration responsive element	Abiotic and biotic stress
TraesCS6B02G205000	TaRboh38	DRE core	GCCGAC	167	6	+	dehydration responsive element	Abiotic and biotic stress
TraesCS6D02G164500	TaRboh39	DRE core	GCCGAC	195	6	-	dehydration responsive element	Abiotic and biotic stress
TraesCS6D02G164500	TaRboh39	DRE core	GCCGAC	397	6	+	dehydration responsive element	Abiotic and biotic stress
TraesCS6D02G164500	TaRboh39	DRE core	GCCGAC	534	6	-	dehydration responsive element	Abiotic and biotic stress
TraesCS3B02G212900	TaRboh16	DRE1	ACCGAGA	906	7	-	dehydration responsive element	Abiotic and biotic stress
TraesCS3D02G187300	TaRboh19	DRE1	ACCGAGA	918	7	-	dehydration responsive element	Abiotic and biotic stress
TraesCS4D02G352200	TaRboh25	DRE1	ACCGAGA	198	7	-	dehydration responsive element	Abiotic and biotic stress
TraesCS4D02G352200	TaRboh25	DRE1	ACCGAGA	229	7	-	dehydration responsive element	Abiotic and biotic stress
TraesCS5A02G093600	TaRboh26	DRE1	ACCGAGA	360	7	-	dehydration responsive element	Abiotic and biotic stress
TraesCS5A02G211800	TaRboh27	DRE1	ACCGAGA	1436	7	+	dehydration responsive element	Abiotic and biotic stress
TraesCS5A02G301700	TaRboh28	DRE1	ACCGAGA	961	7	+	dehydration responsive element	Abiotic and biotic stress
TraesCS5A02G499900	TaRboh29	DRE1	ACCGAGA	948	7	+	dehydration responsive element	Abiotic and biotic stress
TraesCS5B02G212100	TaRboh32	DRE1	ACCGAGA	1425	7	+	dehydration responsive element	Abiotic and biotic stress
TraesCS5D02G222100	TaRboh35	DRE1	ACCGAGA	1433	7	+	dehydration responsive element	Abiotic and biotic stress
TraesCS5A02G211800	TaRboh27	E2Fb	TTTGCCGC	63	8	+	replication stress response	Abiotic and biotic stress
TraesCS5B02G212100	TaRboh32	E2Fb	TTTGCCGC	284	8	-	replication stress response	Abiotic and biotic stress
TraesCS5D02G222100	TaRboh35	E2Fb	TTTGCCGC	1172	8	-	replication stress response	Abiotic and biotic stress
TraesCS1A02G285700	TaRboh01	ERE	ATTTTAAA	311	8	+	estrogen responsive element	Phytohormone responsive
TraesCS1B02G300000	TaRboh06	ERE	ATTTCATA	258	8	-	estrogen responsive element	Phytohormone responsive
TraesCS1B02G300000	TaRboh06	ERE	ATTTCATA	327	8	-	estrogen responsive element	Phytohormone responsive
TraesCS1D02G284800	TaRboh08	ERE	ATTTTAAA	1228	8	+	estrogen responsive element	Phytohormone responsive
TraesCS1D02G289300	TaRboh11	ERE	ATTTCATA	52	8	-	estrogen responsive element	Phytohormone responsive
TraesCS3B02G314000	TaRboh17	ERE	ATTTTAAA	158	8	+	estrogen responsive element	Phytohormone responsive
TraesCS5A02G211800	TaRboh27	ERE	ATTTCATA	645	8	-	estrogen responsive element	Phytohormone responsive
TraesCS5B02G099700	TaRboh31	ERE	ATTTCATA	592	8	+	estrogen responsive element	Phytohormone responsive
TraesCS6A02G180600	TaRboh37	ERE	ATTTTAAA	1043	8	-	estrogen responsive element	Phytohormone responsive
TraesCS1A02G290700	TaRboh02	Gap-box	CAAATGAA(A/G)A	424	9	+	light responsive element	Abiotic and biotic stress
TraesCS1A02G285700	TaRboh01	GARE-motif	TCTGTTG	266	7	-	gibberellin-responsive element	Phytohormone responsive
TraesCS1A02G290700	TaRboh02	GARE-motif	TCTGTTG	362	7	-	gibberellin-responsive element	Phytohormone responsive
TraesCS1B02G295200	TaRboh04	GARE-motif	TCTGTTG	1206	7	-	gibberellin-responsive element	Phytohormone responsive
TraesCS1B02G295300	TaRboh05	GARE-motif	TCTGTTG	583	7	-	gibberellin-responsive element	Phytohormone responsive
TraesCS1D02G284900	TaRboh09	GARE-motif	TCTGTTG	1199	7	-	gibberellin-responsive element	Phytohormone responsive
TraesCS1D02G285000	TaRboh10	GARE-motif	TCTGTTG	1162	7	-	gibberellin-responsive element	Phytohormone responsive
TraesCS3A02G182900	TaRboh13	GARE-motif	TCTGTTG	1190	7	+	gibberellin-responsive element	Phytohormone responsive
TraesCS3A02G280200	TaRboh14	GARE-motif	TCTGTTG	785	7	-	gibberellin-responsive element	Phytohormone responsive
TraesCS3B02G314000	TaRboh17	GARE-motif	TCTGTTG	928	7	-	gibberellin-responsive element	Phytohormone responsive
TraesCS4B02G327800	TaRboh22	GARE-motif	TCTGTTG	1048	7	+	gibberellin-responsive element	Phytohormone responsive
TraesCS4D02G324800	TaRboh24	GARE-motif	TCTGTTG	1024	7	+	gibberellin-responsive element	Phytohormone responsive
TraesCS5A02G499900	TaRboh29	GARE-motif	TCTGTTG	663	7	-	gibberellin-responsive element	Phytohormone responsive
TraesCS5A02G499900	TaRboh29	GARE-motif	TCTGTTG	670	7	+	gibberellin-responsive element	Phytohormone responsive
TraesCS5D02G306400	TaRboh36	GARE-motif	TCTGTTG	616	7	+	gibberellin-responsive element	Phytohormone responsive
TraesCS5D02G306400	TaRboh36	GARE-motif	TCTGTTG	1458	7	+	gibberellin-responsive element	Phytohormone responsive
TraesCS1B02G295200	TaRboh04	GATA-motif	AAGGATAAGG	607	9	-	light responsive element	Abiotic and biotic stress
TraesCS1B02G362200	TaRboh07	GATA-motif	GATAGGG	722	7	-	light responsive element	Abiotic and biotic stress
TraesCS1D02G285000	TaRboh10	GATA-motif	GATAGGG	597	7	-	light responsive element	Abiotic and biotic stress
TraesCS4B02G327800	TaRboh22	GATA-motif	GATAGGA	1450	7	-	light responsive element	Abiotic and biotic stress
TraesCS4B02G358800	TaRboh23	GATA-motif	GATAGGG	295	7	-	light responsive element	Abiotic and biotic stress
TraesCS5A02G211800	TaRboh27	GATA-motif	GATAGGG	887	7	-	light responsive element	Abiotic and biotic stress
TraesCS5A02G499900	TaRboh29	GATA-motif	GATAGGA	1462	7	-	light responsive element	Abiotic and biotic stress
TraesCS5A02G527600	TaRboh30	GATA-motif	GATAGGA	1141	7	-	light responsive element	Abiotic and biotic stress
TraesCS5B02G099700	TaRboh31	GATA-motif	GATAGGA	634	7	-	light responsive element	Abiotic and biotic stress
TraesCS5B02G212100	TaRboh32	GATA-motif	GATAGGG	813	7	-	light responsive element	Abiotic and biotic stress
TraesCS5B02G299000	TaRboh33	GATA-motif	AAGATAAGATT	594	10	-	light responsive element	Abiotic and biotic stress
TraesCS5D02G222100	TaRboh35	GATA-motif	GATAGGG	805	7	-	light responsive element	Abiotic and biotic stress
TraesCS5D02G306400	TaRboh36	GATA-motif	AAGATAAGATT	925	10	+	light responsive element	Abiotic and biotic stress
TraesCS1A02G285700	TaRboh01	G-Box	CACGTG	1270	6	-	cis-acting regulatory element involved in light responsiveness	Abiotic and biotic stress
TraesCS1A02G285700	TaRboh01	G-Box	CACGTC	366	6	-	cis-acting regulatory element involved in light responsiveness	Abiotic and biotic stress
TraesCS1A02G285700	TaRboh01	G-Box	CACGAC	821	6	+	cis-acting regulatory element involved in light responsiveness	Abiotic and biotic stress
TraesCS1A02G285700	TaRboh01	G-Box	CACGTC	1131	6	-	cis-acting regulatory element involved in light responsiveness	Abiotic and biotic stress
TraesCS1A02G285700	TaRboh01	G-Box	CACGTG	1270	6	-	cis-acting regulatory element involved in light responsiveness	Abiotic and biotic stress
TraesCS1A02G290700	TaRboh02	G-Box	CACGTC	620	6	+	cis-acting regulatory element involved in light responsiveness	Abiotic and biotic stress
TraesCS1A02G290700	TaRboh02	G-Box	CACGTC	1093	6	+	cis-acting regulatory element involved in light responsiveness	Abiotic and biotic stress
TraesCS1A02G290700	TaRboh02	G-Box	CACGTC	1106	6	+	cis-acting regulatory element involved in light responsiveness	Abiotic and biotic stress
TraesCS1A02G290700	TaRboh02	G-Box	TACGTG	1444	6	+	cis-acting regulatory element involved in light responsiveness	Abiotic and biotic stress
TraesCS1A02G290700	TaRboh02	G-Box	CACGTC	1450	6	-	cis-acting regulatory element involved in light responsiveness	Abiotic and biotic stress
TraesCS1A02G347700	TaRboh03	G-Box	CACGTG	793	6	-	cis-acting regulatory element involved in light responsiveness	Abiotic and biotic stress
TraesCS1A02G347700	TaRboh03	G-Box	CACGTC	931	6	-	cis-acting regulatory element involved in light responsiveness	Abiotic and biotic stress
TraesCS1A02G347700	TaRboh03	G-Box	CACGTC	1037	6	+	cis-acting regulatory element involved in light responsiveness	Abiotic and biotic stress
TraesCS1A02G347700	TaRboh03	G-Box	CACGTG	793	6	-	cis-acting regulatory element involved in light responsiveness	Abiotic and biotic stress
TraesCS1B02G295200	TaRboh04	G-Box	CACGAC	90	6	-	cis-acting regulatory element involved in light responsiveness	Abiotic and biotic stress
TraesCS1B02G295300	TaRboh05	G-Box	CACGTT	699	6	-	cis-acting regulatory element involved in light responsiveness	Abiotic and biotic stress
TraesCS1B02G295300	TaRboh05	G-Box	TACGTG	1307	6	-	cis-acting regulatory element involved in light responsiveness	Abiotic and biotic stress
TraesCS1B02G300000	TaRboh06	G-Box	CACGTG	927	6	-	cis-acting regulatory element involved in light responsiveness	Abiotic and biotic stress
TraesCS1B02G300000	TaRboh06	G-Box	CACGTG	927	6	-	cis-acting regulatory element involved in light responsiveness	Abiotic and biotic stress
TraesCS1B02G300000	TaRboh06	G-Box	CACGTC	1389	6	+	cis-acting regulatory element involved in light responsiveness	Abiotic and biotic stress
TraesCS1B02G362200	TaRboh07	G-Box	TACGTG	540	6	-	cis-acting regulatory element involved in light responsiveness	Abiotic and biotic stress
TraesCS1B02G362200	TaRboh07	G-Box	CACGTC	939	6	-	cis-acting regulatory element involved in light responsiveness	Abiotic and biotic stress
TraesCS1B02G362200	TaRboh07	G-Box	CACGTC	1006	6	+	cis-acting regulatory element involved in light responsiveness	Abiotic and biotic stress
TraesCS1B02G362200	TaRboh07	G-Box	CACGAC	1265	6	+	cis-acting regulatory element involved in light responsiveness	Abiotic and biotic stress
TraesCS1D02G284900	TaRboh09	G-Box	TACGTG	540	6	-	cis-acting regulatory element involved in light responsiveness	Abiotic and biotic stress
TraesCS1D02G285000	TaRboh10	G-Box	TACGTG	504	6	+	cis-acting regulatory element involved in light responsiveness	Abiotic and biotic stress
TraesCS1D02G285000	TaRboh10	G-Box	GCCACGTGGA	1096	9	+	cis-acting regulatory element involved in light responsiveness	Abiotic and biotic stress
TraesCS1D02G285000	TaRboh10	G-Box	CACGTT	148	6	-	cis-acting regulatory element involved in light responsiveness	Abiotic and biotic stress
TraesCS1D02G289300	TaRboh11	G-Box	CACGTC	1073	6	+	cis-acting regulatory element involved in light responsiveness	Abiotic and biotic stress
TraesCS1D02G289300	TaRboh11	G-Box	CACGTC	1086	6	+	cis-acting regulatory element involved in light responsiveness	Abiotic and biotic stress
TraesCS1D02G289300	TaRboh11	G-Box	TACGTG	1444	6	+	cis-acting regulatory element involved in light responsiveness	Abiotic and biotic stress
TraesCS1D02G289300	TaRboh11	G-Box	CACGTC	1450	6	-	cis-acting regulatory element involved in light responsiveness	Abiotic and biotic stress
TraesCS1D02G350600	TaRboh12	G-Box	TACGTG	440	6	-	cis-acting regulatory element involved in light responsiveness	Abiotic and biotic stress
TraesCS1D02G350600	TaRboh12	G-Box	CACGTC	908	6	-	cis-acting regulatory element involved in light responsiveness	Abiotic and biotic stress
TraesCS1D02G350600	TaRboh12	G-Box	CACGTC	975	6	+	cis-acting regulatory element involved in light responsiveness	Abiotic and biotic stress
TraesCS1D02G350600	TaRboh12	G-Box	CACGAC	1104	6	-	cis-acting regulatory element involved in light responsiveness	Abiotic and biotic stress
TraesCS3A02G182900	TaRboh13	G-Box	CACGTG	318	6	+	cis-acting regulatory element involved in light responsiveness	Abiotic and biotic stress
TraesCS3A02G182900	TaRboh13	G-Box	CACGTC	133	6	-	cis-acting regulatory element involved in light responsiveness	Abiotic and biotic stress
TraesCS3A02G182900	TaRboh13	G-Box	ACACGTGT	317	8	+	cis-acting regulatory element involved in light responsiveness	Abiotic and biotic stress
TraesCS3A02G182900	TaRboh13	G-Box	CACGTG	318	6	+	cis-acting regulatory element involved in light responsiveness	Abiotic and biotic stress
TraesCS3A02G280200	TaRboh14	G-Box	CACGTT	352	6	-	cis-acting regulatory element involved in light responsiveness	Abiotic and biotic stress
TraesCS3A02G280200	TaRboh14	G-Box	CACGTT	531	6	+	cis-acting regulatory element involved in light responsiveness	Abiotic and biotic stress
TraesCS3A02G280200	TaRboh14	G-Box	CACGTC	436	6	+	cis-acting regulatory element involved in light responsiveness	Abiotic and biotic stress
TraesCS3A02G280200	TaRboh14	G-Box	TACGTG	544	6	-	cis-acting regulatory element involved in light responsiveness	Abiotic and biotic stress
TraesCS3A02G354200	TaRboh15	G-Box	CACGTC	837	6	-	cis-acting regulatory element involved in light responsiveness	Abiotic and biotic stress
TraesCS3A02G354200	TaRboh15	G-Box	CACGAC	936	6	+	cis-acting regulatory element involved in light responsiveness	Abiotic and biotic stress
TraesCS3A02G354200	TaRboh15	G-Box	CACGTC	986	6	+	cis-acting regulatory element involved in light responsiveness	Abiotic and biotic stress
TraesCS3A02G354200	TaRboh15	G-Box	CACGTC	1029	6	+	cis-acting regulatory element involved in light responsiveness	Abiotic and biotic stress
TraesCS3A02G354200	TaRboh15	G-Box	CACGAC	1147	6	+	cis-acting regulatory element involved in light responsiveness	Abiotic and biotic stress
TraesCS3A02G354200	TaRboh15	G-Box	CACGAC	1301	6	-	cis-acting regulatory element involved in light responsiveness	Abiotic and biotic stress
TraesCS3A02G354200	TaRboh15	G-Box	CACGTC	1413	6	+	cis-acting regulatory element involved in light responsiveness	Abiotic and biotic stress
TraesCS3B02G212900	TaRboh16	G-Box	CACGTT	342	6	+	cis-acting regulatory element involved in light responsiveness	Abiotic and biotic stress
TraesCS3B02G212900	TaRboh16	G-Box	TAAACGTG	342	8	-	cis-acting regulatory element involved in light responsiveness	Abiotic and biotic stress
TraesCS3B02G314000	TaRboh17	G-Box	tcCACGTGTCACT	342	12	-	cis-acting regulatory element involved in light responsiveness	Abiotic and biotic stress
TraesCS3B02G314000	TaRboh17	G-Box	CACGTC	347	6	+	cis-acting regulatory element involved in light responsiveness	Abiotic and biotic stress
TraesCS3B02G314000	TaRboh17	G-Box	TACGTG	690	6	-	cis-acting regulatory element involved in light responsiveness	Abiotic and biotic stress
TraesCS3B02G386600	TaRboh18	G-Box	CACGAC	319	6	-	cis-acting regulatory element involved in light responsiveness	Abiotic and biotic stress
TraesCS3B02G386600	TaRboh18	G-Box	CACGAC	459	6	-	cis-acting regulatory element involved in light responsiveness	Abiotic and biotic stress
TraesCS3B02G386600	TaRboh18	G-Box	CACGAC	582	6	-	cis-acting regulatory element involved in light responsiveness	Abiotic and biotic stress
TraesCS3B02G386600	TaRboh18	G-Box	CACGTC	660	6	-	cis-acting regulatory element involved in light responsiveness	Abiotic and biotic stress
TraesCS3B02G386600	TaRboh18	G-Box	CACGAC	930	6	+	cis-acting regulatory element involved in light responsiveness	Abiotic and biotic stress
TraesCS3B02G386600	TaRboh18	G-Box	CACGTC	980	6	+	cis-acting regulatory element involved in light responsiveness	Abiotic and biotic stress
TraesCS3B02G386600	TaRboh18	G-Box	CACGTC	1017	6	+	cis-acting regulatory element involved in light responsiveness	Abiotic and biotic stress
TraesCS3B02G386600	TaRboh18	G-Box	CACGAC	1135	6	+	cis-acting regulatory element involved in light responsiveness	Abiotic and biotic stress
TraesCS3B02G386600	TaRboh18	G-Box	CACGAC	1220	6	+	cis-acting regulatory element involved in light responsiveness	Abiotic and biotic stress
TraesCS3B02G386600	TaRboh18	G-Box	CACGAC	1282	6	-	cis-acting regulatory element involved in light responsiveness	Abiotic and biotic stress
TraesCS3B02G386600	TaRboh18	G-Box	CACGTC	1394	6	+	cis-acting regulatory element involved in light responsiveness	Abiotic and biotic stress
TraesCS3D02G187300	TaRboh19	G-Box	CACGTT	343	6	+	cis-acting regulatory element involved in light responsiveness	Abiotic and biotic stress
TraesCS3D02G279900	TaRboh20	G-Box	CACGTT	519	6	-	cis-acting regulatory element involved in light responsiveness	Abiotic and biotic stress
TraesCS3D02G279900	TaRboh20	G-Box	CACGTC	599	6	+	cis-acting regulatory element involved in light responsiveness	Abiotic and biotic stress
TraesCS3D02G279900	TaRboh20	G-Box	TACGTG	707	6	-	cis-acting regulatory element involved in light responsiveness	Abiotic and biotic stress
TraesCS3D02G279900	TaRboh20	G-Box	TAACACGTAG	839	9	+	cis-acting regulatory element involved in light responsiveness	Abiotic and biotic stress
TraesCS3D02G347900	TaRboh21	G-Box	CACGAC	66	6	-	cis-acting regulatory element involved in light responsiveness	Abiotic and biotic stress
TraesCS3D02G347900	TaRboh21	G-Box	CACGAC	210	6	-	cis-acting regulatory element involved in light responsiveness	Abiotic and biotic stress
TraesCS3D02G347900	TaRboh21	G-Box	CACGTC	434	6	-	cis-acting regulatory element involved in light responsiveness	Abiotic and biotic stress
TraesCS3D02G347900	TaRboh21	G-Box	CACGAC	921	6	+	cis-acting regulatory element involved in light responsiveness	Abiotic and biotic stress
TraesCS3D02G347900	TaRboh21	G-Box	CACGTC	971	6	+	cis-acting regulatory element involved in light responsiveness	Abiotic and biotic stress
TraesCS3D02G347900	TaRboh21	G-Box	CACGTC	1008	6	+	cis-acting regulatory element involved in light responsiveness	Abiotic and biotic stress
TraesCS3D02G347900	TaRboh21	G-Box	CACGAC	1127	6	+	cis-acting regulatory element involved in light responsiveness	Abiotic and biotic stress
TraesCS3D02G347900	TaRboh21	G-Box	CACGAC	1276	6	-	cis-acting regulatory element involved in light responsiveness	Abiotic and biotic stress
TraesCS3D02G347900	TaRboh21	G-Box	CACGTC	1393	6	+	cis-acting regulatory element involved in light responsiveness	Abiotic and biotic stress
TraesCS4B02G327800	TaRboh22	G-Box	CACGAC	1340	6	+	cis-acting regulatory element involved in light responsiveness	Abiotic and biotic stress
TraesCS4D02G324800	TaRboh24	G-Box	TACGTG	623	6	+	cis-acting regulatory element involved in light responsiveness	Abiotic and biotic stress
TraesCS4D02G324800	TaRboh24	G-Box	CACGAC	1352	6	+	cis-acting regulatory element involved in light responsiveness	Abiotic and biotic stress
TraesCS4D02G324800	TaRboh24	G-Box	CACGTT	687	6	-	cis-acting regulatory element involved in light responsiveness	Abiotic and biotic stress
TraesCS4D02G324800	TaRboh24	G-Box	CACGTT	831	6	-	cis-acting regulatory element involved in light responsiveness	Abiotic and biotic stress
TraesCS5A02G093600	TaRboh26	G-Box	CACGTC	773	6	-	cis-acting regulatory element involved in light responsiveness	Abiotic and biotic stress
TraesCS5A02G093600	TaRboh26	G-Box	CACGAC	1499	6	+	cis-acting regulatory element involved in light responsiveness	Abiotic and biotic stress
TraesCS5A02G211800	TaRboh27	G-Box	CACGTC	443	6	-	cis-acting regulatory element involved in light responsiveness	Abiotic and biotic stress
TraesCS5A02G211800	TaRboh27	G-Box	TACGTG	773	6	+	cis-acting regulatory element involved in light responsiveness	Abiotic and biotic stress
TraesCS5A02G211800	TaRboh27	G-Box	ACACGTG(G/t)CACC	1124	10	+	cis-acting regulatory element involved in light responsiveness	Abiotic and biotic stress
TraesCS5A02G211800	TaRboh27	G-Box	CACGTC	1486	6	+	cis-acting regulatory element involved in light responsiveness	Abiotic and biotic stress
TraesCS5A02G211800	TaRboh27	G-Box	CACGTT	1027	6	+	cis-acting regulatory element involved in light responsiveness	Abiotic and biotic stress
TraesCS5A02G301700	TaRboh28	G-Box	TACGTG	1366	6	+	cis-acting regulatory element involved in light responsiveness	Abiotic and biotic stress
TraesCS5A02G301700	TaRboh28	G-Box	CACGAC	1380	6	+	cis-acting regulatory element involved in light responsiveness	Abiotic and biotic stress
TraesCS5A02G301700	TaRboh28	G-Box	CACGTT	413	6	+	cis-acting regulatory element involved in light responsiveness	Abiotic and biotic stress
TraesCS5A02G301700	TaRboh28	G-Box	CACGTT	430	6	+	cis-acting regulatory element involved in light responsiveness	Abiotic and biotic stress
TraesCS5A02G499900	TaRboh29	G-Box	CACGAC	1346	6	+	cis-acting regulatory element involved in light responsiveness	Abiotic and biotic stress
TraesCS5A02G499900	TaRboh29	G-Box	CACGAC	1446	6	+	cis-acting regulatory element involved in light responsiveness	Abiotic and biotic stress
TraesCS5B02G099700	TaRboh31	G-Box	CACGTT	561	6	+	cis-acting regulatory element involved in light responsiveness	Abiotic and biotic stress
TraesCS5B02G099700	TaRboh31	G-Box	CACGTC	382	6	-	cis-acting regulatory element involved in light responsiveness	Abiotic and biotic stress
TraesCS5B02G099700	TaRboh31	G-Box	TACGTG	498	6	+	cis-acting regulatory element involved in light responsiveness	Abiotic and biotic stress
TraesCS5B02G099700	TaRboh31	G-Box	GCCACGTGGA	1465	9	-	cis-acting regulatory element involved in light responsiveness	Abiotic and biotic stress
TraesCS5B02G099700	TaRboh31	G-Box	CACGTC	1467	6	+	cis-acting regulatory element involved in light responsiveness	Abiotic and biotic stress
TraesCS5B02G212100	TaRboh32	G-Box	CACGTC	192	6	-	cis-acting regulatory element involved in light responsiveness	Abiotic and biotic stress
TraesCS5B02G212100	TaRboh32	G-Box	ACACGTG(G/t)CACC	1065	10	+	cis-acting regulatory element involved in light responsiveness	Abiotic and biotic stress
TraesCS5B02G212100	TaRboh32	G-Box	CACGTC	1476	6	+	cis-acting regulatory element involved in light responsiveness	Abiotic and biotic stress
TraesCS5B02G212100	TaRboh32	G-Box	CACGTT	952	6	+	cis-acting regulatory element involved in light responsiveness	Abiotic and biotic stress
TraesCS5B02G299000	TaRboh33	G-Box	TACGTG	1380	6	+	cis-acting regulatory element involved in light responsiveness	Abiotic and biotic stress
TraesCS5D02G105900	TaRboh34	G-Box	CACGAC	682	6	-	cis-acting regulatory element involved in light responsiveness	Abiotic and biotic stress
TraesCS5D02G105900	TaRboh34	G-Box	CACGTC	698	6	-	cis-acting regulatory element involved in light responsiveness	Abiotic and biotic stress
TraesCS5D02G105900	TaRboh34	G-Box	TAAACGTG	889	8	-	cis-acting regulatory element involved in light responsiveness	Abiotic and biotic stress
TraesCS5D02G105900	TaRboh34	G-Box	CACGTT	889	6	+	cis-acting regulatory element involved in light responsiveness	Abiotic and biotic stress
TraesCS5D02G222100	TaRboh35	G-Box	CACGTT	945	6	+	cis-acting regulatory element involved in light responsiveness	Abiotic and biotic stress
TraesCS5D02G222100	TaRboh35	G-Box	CACGTC	502	6	-	cis-acting regulatory element involved in light responsiveness	Abiotic and biotic stress
TraesCS5D02G222100	TaRboh35	G-Box	CACGTC	512	6	-	cis-acting regulatory element involved in light responsiveness	Abiotic and biotic stress
TraesCS5D02G222100	TaRboh35	G-Box	ACACGTG(G/t)CACC	1058	10	+	cis-acting regulatory element involved in light responsiveness	Abiotic and biotic stress
TraesCS5D02G222100	TaRboh35	G-Box	CACGTC	1481	6	+	cis-acting regulatory element involved in light responsiveness	Abiotic and biotic stress
TraesCS5D02G306400	TaRboh36	G-Box	CACGTT	440	6	+	cis-acting regulatory element involved in light responsiveness	Abiotic and biotic stress
TraesCS5D02G306400	TaRboh36	G-Box	CACGTT	457	6	+	cis-acting regulatory element involved in light responsiveness	Abiotic and biotic stress
TraesCS5D02G306400	TaRboh36	G-Box	TACGTG	1359	6	+	cis-acting regulatory element involved in light responsiveness	Abiotic and biotic stress
TraesCS5D02G306400	TaRboh36	G-Box	TACGTG	1397	6	+	cis-acting regulatory element involved in light responsiveness	Abiotic and biotic stress
TraesCS6A02G180600	TaRboh37	G-Box	CACGTC	51	6	-	cis-acting regulatory element involved in light responsiveness	Abiotic and biotic stress
TraesCS6B02G205000	TaRboh38	G-Box	GCCACGTGGA	195	9	-	cis-acting regulatory element involved in light responsiveness	Abiotic and biotic stress
TraesCS6B02G205000	TaRboh38	G-Box	CACGTG	197	6	+	cis-acting regulatory element involved in light responsiveness	Abiotic and biotic stress
TraesCS6B02G205000	TaRboh38	G-Box	ACACGTGT	265	8	+	cis-acting regulatory element involved in light responsiveness	Abiotic and biotic stress
TraesCS6B02G205000	TaRboh38	G-Box	CACGTG	266	6	+	cis-acting regulatory element involved in light responsiveness	Abiotic and biotic stress
TraesCS6B02G205000	TaRboh38	G-Box	TACGTG	297	6	+	cis-acting regulatory element involved in light responsiveness	Abiotic and biotic stress
TraesCS6B02G205000	TaRboh38	G-Box	ACACGTG(G/t)CACC	386	10	-	cis-acting regulatory element involved in light responsiveness	Abiotic and biotic stress
TraesCS6B02G205000	TaRboh38	G-Box	tgACACGTGGCA	388	11	-	cis-acting regulatory element involved in light responsiveness	Abiotic and biotic stress
TraesCS6B02G205000	TaRboh38	G-Box	ACACGTGGC	389	9	-	cis-acting regulatory element involved in light responsiveness	Abiotic and biotic stress
TraesCS6B02G205000	TaRboh38	G-Box	CACGTG	391	6	+	cis-acting regulatory element involved in light responsiveness	Abiotic and biotic stress
TraesCS6B02G205000	TaRboh38	G-Box	TACGTG	587	6	-	cis-acting regulatory element involved in light responsiveness	Abiotic and biotic stress
TraesCS6B02G205000	TaRboh38	G-Box	CACGTC	758	6	+	cis-acting regulatory element involved in light responsiveness	Abiotic and biotic stress
TraesCS6B02G205000	TaRboh38	G-Box	TACGTG	1023	6	-	cis-acting regulatory element involved in light responsiveness	Abiotic and biotic stress
TraesCS6B02G205000	TaRboh38	G-Box	CACGTG	197	6	+	cis-acting regulatory element involved in light responsiveness	Abiotic and biotic stress
TraesCS6B02G205000	TaRboh38	G-Box	CACGTG	266	6	+	cis-acting regulatory element involved in light responsiveness	Abiotic and biotic stress
TraesCS6B02G205000	TaRboh38	G-Box	CACGTG	391	6	+	cis-acting regulatory element involved in light responsiveness	Abiotic and biotic stress
TraesCS6D02G164500	TaRboh39	G-Box	TCCACATGGCA	744	10	-	cis-acting regulatory element involved in light responsiveness	Abiotic and biotic stress
TraesCS1A02G347700	TaRboh03	GC-motif	CCCCCG	1259	6	+	enhancer-like element involved in anoxic specific inducibility	Abiotic and biotic stress
TraesCS3A02G354200	TaRboh15	GC-motif	CCCCCG	448	6	-	enhancer-like element involved in anoxic specific inducibility	Abiotic and biotic stress
TraesCS3A02G354200	TaRboh15	GC-motif	CCCCCG	486	6	-	enhancer-like element involved in anoxic specific inducibility	Abiotic and biotic stress
TraesCS3A02G354200	TaRboh15	GC-motif	CCCCCG	1163	6	+	enhancer-like element involved in anoxic specific inducibility	Abiotic and biotic stress
TraesCS3A02G354200	TaRboh15	GC-motif	CCCCCG	1375	6	+	enhancer-like element involved in anoxic specific inducibility	Abiotic and biotic stress
TraesCS3B02G386600	TaRboh18	GC-motif	CCCCCG	1356	6	+	enhancer-like element involved in anoxic specific inducibility	Abiotic and biotic stress
TraesCS3D02G347900	TaRboh21	GC-motif	CCCCCG	1140	6	+	enhancer-like element involved in anoxic specific inducibility	Abiotic and biotic stress
TraesCS3D02G347900	TaRboh21	GC-motif	CCCCCG	1355	6	+	enhancer-like element involved in anoxic specific inducibility	Abiotic and biotic stress
TraesCS4D02G324800	TaRboh24	GC-motif	CCCCCG	234	6	-	enhancer-like element involved in anoxic specific inducibility	Abiotic and biotic stress
TraesCS4D02G352200	TaRboh25	GC-motif	CCCCCG	129	6	+	enhancer-like element involved in anoxic specific inducibility	Abiotic and biotic stress
TraesCS5A02G093600	TaRboh26	GC-motif	CCCCCG	794	6	-	enhancer-like element involved in anoxic specific inducibility	Abiotic and biotic stress
TraesCS5A02G211800	TaRboh27	GC-motif	CCCCCG	1499	6	-	enhancer-like element involved in anoxic specific inducibility	Abiotic and biotic stress
TraesCS5A02G301700	TaRboh28	GC-motif	CCCCCG	297	6	-	enhancer-like element involved in anoxic specific inducibility	Abiotic and biotic stress
TraesCS5A02G301700	TaRboh28	GC-motif	AGCGCGCCG	1428	9	-	enhancer-like element involved in anoxic specific inducibility	Abiotic and biotic stress
TraesCS5A02G527600	TaRboh30	GC-motif	CCCCCG	1023	6	+	enhancer-like element involved in anoxic specific inducibility	Abiotic and biotic stress
TraesCS5B02G099700	TaRboh31	GC-motif	CCCCCG	403	6	-	enhancer-like element involved in anoxic specific inducibility	Abiotic and biotic stress
TraesCS5B02G212100	TaRboh32	GC-motif	CCCCCG	822	6	+	enhancer-like element involved in anoxic specific inducibility	Abiotic and biotic stress
TraesCS5B02G212100	TaRboh32	GC-motif	CGCCGCGCA	1350	9	-	enhancer-like element involved in anoxic specific inducibility	Abiotic and biotic stress
TraesCS5B02G299000	TaRboh33	GC-motif	AGCGCGCCG	1436	9	-	enhancer-like element involved in anoxic specific inducibility	Abiotic and biotic stress
TraesCS5D02G105900	TaRboh34	GC-motif	CCCCCG	717	6	-	enhancer-like element involved in anoxic specific inducibility	Abiotic and biotic stress
TraesCS5D02G222100	TaRboh35	GC-motif	CCCCCG	168	6	+	enhancer-like element involved in anoxic specific inducibility	Abiotic and biotic stress
TraesCS5D02G222100	TaRboh35	GC-motif	CCCCCG	255	6	+	enhancer-like element involved in anoxic specific inducibility	Abiotic and biotic stress
TraesCS5D02G222100	TaRboh35	GC-motif	CGCCGCGCA	1355	9	-	enhancer-like element involved in anoxic specific inducibility	Abiotic and biotic stress
TraesCS5D02G306400	TaRboh36	GC-motif	AGCGCGCCG	1427	9	-	enhancer-like element involved in anoxic specific inducibility	Abiotic and biotic stress
TraesCS6B02G205000	TaRboh38	GC-motif	CCCCCG	1124	6	-	enhancer-like element involved in anoxic specific inducibility	Abiotic and biotic stress
TraesCS1B02G295300	TaRboh05	GCN4_motif	TGAGTCA	1027	7	+	cis-regulatory element involved in endosperm expression	Plant growth and development
TraesCS1D02G284900	TaRboh09	GCN4_motif	TGAGTCA	797	7	+	cis-regulatory element involved in endosperm expression	Plant growth and development
TraesCS1D02G285000	TaRboh10	GCN4_motif	TGAGTCA	1044	7	+	cis-regulatory element involved in endosperm expression	Plant growth and development
TraesCS1D02G289300	TaRboh11	GRA	CACTGGCCGCCC	332	11	-	glucocorticoid response element	Phytohormone responsive
TraesCS1A02G347700	TaRboh03	GT1-motif	GGTTAA	1193	6	-	light responsive element	Abiotic and biotic stress
TraesCS1B02G300000	TaRboh06	GT1-motif	GGTTAA	175	6	+	light responsive element	Abiotic and biotic stress
TraesCS1B02G362200	TaRboh07	GT1-motif	GGTTAA	1175	6	-	light responsive element	Abiotic and biotic stress
TraesCS1D02G284900	TaRboh09	GT1-motif	GGTTAA	287	6	-	light responsive element	Abiotic and biotic stress
TraesCS1D02G284900	TaRboh09	GT1-motif	GGTTAAT	693	7	-	light responsive element	Abiotic and biotic stress
TraesCS1D02G284900	TaRboh09	GT1-motif	GGTTAA	694	6	-	light responsive element	Abiotic and biotic stress
TraesCS1D02G350600	TaRboh12	GT1-motif	GGTTAAT	1172	7	-	light responsive element	Abiotic and biotic stress
TraesCS1D02G350600	TaRboh12	GT1-motif	GGTTAA	1173	6	-	light responsive element	Abiotic and biotic stress
TraesCS3B02G314000	TaRboh17	GT1-motif	GGTTAAT	298	7	+	light responsive element	Abiotic and biotic stress
TraesCS3B02G386600	TaRboh18	GT1-motif	GGTTAA	676	6	-	light responsive element	Abiotic and biotic stress
TraesCS3D02G279900	TaRboh20	GT1-motif	GGTTAA	118	6	+	light responsive element	Abiotic and biotic stress
TraesCS3D02G279900	TaRboh20	GT1-motif	GGTTAA	120	6	-	light responsive element	Abiotic and biotic stress
TraesCS3D02G347900	TaRboh21	GT1-motif	GGTTAA	450	6	-	light responsive element	Abiotic and biotic stress
TraesCS4D02G352200	TaRboh25	GT1-motif	GGTTAA	233	6	+	light responsive element	Abiotic and biotic stress
TraesCS5A02G093600	TaRboh26	GT1-motif	GGTTAAT	116	7	+	light responsive element	Abiotic and biotic stress
TraesCS5A02G211800	TaRboh27	GT1-motif	GGTTAA	903	6	-	light responsive element	Abiotic and biotic stress
TraesCS5A02G499900	TaRboh29	GT1-motif	GGTTAA	719	6	-	light responsive element	Abiotic and biotic stress
TraesCS5B02G099700	TaRboh31	GT1-motif	GGTTAA	1333	6	-	light responsive element	Abiotic and biotic stress
TraesCS5D02G105900	TaRboh34	GT1-motif	GGTTAA	1338	6	-	light responsive element	Abiotic and biotic stress
TraesCS5D02G222100	TaRboh35	GT1-motif	GGTTAA	821	6	-	light responsive element	Abiotic and biotic stress
TraesCS5D02G306400	TaRboh36	GT1-motif	GGTTAAT	365	7	-	light responsive element	Abiotic and biotic stress
TraesCS5D02G306400	TaRboh36	GT1-motif	GGTTAA	366	6	-	light responsive element	Abiotic and biotic stress
TraesCS6A02G180600	TaRboh37	GT1-motif	GGTTAA	922	6	+	light responsive element	Abiotic and biotic stress
TraesCS6A02G180600	TaRboh37	GT1-motif	GGTTAAT	1248	7	-	light responsive element	Abiotic and biotic stress
TraesCS6A02G180600	TaRboh37	GT1-motif	GGTTAA	1249	6	-	light responsive element	Abiotic and biotic stress
TraesCS1A02G285700	TaRboh01	GTGGC-motif	CAGCGTGTGGC	1161	10	+	part of a light responsive element	Abiotic and biotic stress
TraesCS3B02G386600	TaRboh18	GTGGC-motif	GATTCTGTGGC	81	10	-	part of a light responsive element	Abiotic and biotic stress
TraesCS1B02G295300	TaRboh05	HMG-TATA-region	CTATAAATACATTTC	1161	14	+	Promoter-related elements	Binding site elements
TraesCS1A02G285700	TaRboh01	I-box	cGATAAGGCG	454	9	+	part of a light responsive element	Abiotic and biotic stress
TraesCS1A02G285700	TaRboh01	I-box	cGATAAGGCG	468	9	+	part of a light responsive element	Abiotic and biotic stress
TraesCS1A02G285700	TaRboh01	I-box	cGATAAGGCG	1139	9	-	part of a light responsive element	Abiotic and biotic stress
TraesCS1A02G285700	TaRboh01	I-box	cGATAAGGCG	1172	9	-	part of a light responsive element	Abiotic and biotic stress
TraesCS1A02G290700	TaRboh02	I-box	cCATATCCAAT	677	10	+	part of a light responsive element	Abiotic and biotic stress
TraesCS1B02G295200	TaRboh04	I-box	TAGATAACC	567	9	+	part of a light responsive element	Abiotic and biotic stress
TraesCS1B02G295200	TaRboh04	I-box	atGATAAGGTC	605	10	-	part of a light responsive element	Abiotic and biotic stress
TraesCS1B02G362200	TaRboh07	I-box	gGATAAGGTG	283	9	+	part of a light responsive element	Abiotic and biotic stress
TraesCS3B02G314000	TaRboh17	I-box	gGATAAGGTG	721	9	-	part of a light responsive element	Abiotic and biotic stress
TraesCS3B02G386600	TaRboh18	I-box	gGATAAGGTG	672	9	-	part of a light responsive element	Abiotic and biotic stress
TraesCS3D02G347900	TaRboh21	I-box	gGATAAGGTG	446	9	-	part of a light responsive element	Abiotic and biotic stress
TraesCS5A02G527600	TaRboh30	I-box	GTATAAGGCC	1048	9	+	part of a light responsive element	Abiotic and biotic stress
TraesCS6A02G180600	TaRboh37	I-box	GTATAAGGCC	210	9	+	part of a light responsive element	Abiotic and biotic stress
TraesCS1A02G285700	TaRboh01	LTR	CCGAAA	512	6	+	cis-acting element involved in low-temperature responsiveness	Abiotic and biotic stress
TraesCS1A02G285700	TaRboh01	LTR	CCGAAA	1432	6	-	cis-acting element involved in low-temperature responsiveness	Abiotic and biotic stress
TraesCS1A02G285700	TaRboh01	LTR	CCGAAA	1477	6	-	cis-acting element involved in low-temperature responsiveness	Abiotic and biotic stress
TraesCS1B02G295200	TaRboh04	LTR	CCGAAA	1404	6	+	cis-acting element involved in low-temperature responsiveness	Abiotic and biotic stress
TraesCS1B02G295300	TaRboh05	LTR	CCGAAA	1105	6	+	cis-acting element involved in low-temperature responsiveness	Abiotic and biotic stress
TraesCS1B02G300000	TaRboh06	LTR	CCGAAA	723	6	-	cis-acting element involved in low-temperature responsiveness	Abiotic and biotic stress
TraesCS1D02G284900	TaRboh09	LTR	CCGAAA	1415	6	+	cis-acting element involved in low-temperature responsiveness	Abiotic and biotic stress
TraesCS3A02G182900	TaRboh13	LTR	CCGAAA	800	6	-	cis-acting element involved in low-temperature responsiveness	Abiotic and biotic stress
TraesCS3A02G182900	TaRboh13	LTR	CCGAAA	945	6	-	cis-acting element involved in low-temperature responsiveness	Abiotic and biotic stress
TraesCS3A02G182900	TaRboh13	LTR	CCGAAA	970	6	-	cis-acting element involved in low-temperature responsiveness	Abiotic and biotic stress
TraesCS3A02G182900	TaRboh13	LTR	CCGAAA	1103	6	-	cis-acting element involved in low-temperature responsiveness	Abiotic and biotic stress
TraesCS3A02G182900	TaRboh13	LTR	CCGAAA	1445	6	+	cis-acting element involved in low-temperature responsiveness	Abiotic and biotic stress
TraesCS3A02G280200	TaRboh14	LTR	CCGAAA	505	6	-	cis-acting element involved in low-temperature responsiveness	Abiotic and biotic stress
TraesCS3A02G354200	TaRboh15	LTR	CCGAAA	775	6	-	cis-acting element involved in low-temperature responsiveness	Abiotic and biotic stress
TraesCS3B02G212900	TaRboh16	LTR	CCGAAA	53	6	+	cis-acting element involved in low-temperature responsiveness	Abiotic and biotic stress
TraesCS3B02G212900	TaRboh16	LTR	CCGAAA	967	6	-	cis-acting element involved in low-temperature responsiveness	Abiotic and biotic stress
TraesCS3B02G212900	TaRboh16	LTR	CCGAAA	1445	6	+	cis-acting element involved in low-temperature responsiveness	Abiotic and biotic stress
TraesCS3B02G314000	TaRboh17	LTR	CCGAAA	655	6	-	cis-acting element involved in low-temperature responsiveness	Abiotic and biotic stress
TraesCS3B02G314000	TaRboh17	LTR	CCGAAA	1182	6	+	cis-acting element involved in low-temperature responsiveness	Abiotic and biotic stress
TraesCS3D02G187300	TaRboh19	LTR	CCGAAA	979	6	-	cis-acting element involved in low-temperature responsiveness	Abiotic and biotic stress
TraesCS3D02G187300	TaRboh19	LTR	CCGAAA	1445	6	+	cis-acting element involved in low-temperature responsiveness	Abiotic and biotic stress
TraesCS3D02G279900	TaRboh20	LTR	CCGAAA	668	6	-	cis-acting element involved in low-temperature responsiveness	Abiotic and biotic stress
TraesCS3D02G279900	TaRboh20	LTR	CCGAAA	1203	6	+	cis-acting element involved in low-temperature responsiveness	Abiotic and biotic stress
TraesCS3D02G347900	TaRboh21	LTR	CCGAAA	1148	6	+	cis-acting element involved in low-temperature responsiveness	Abiotic and biotic stress
TraesCS4B02G327800	TaRboh22	LTR	CCGAAA	83	6	-	cis-acting element involved in low-temperature responsiveness	Abiotic and biotic stress
TraesCS4B02G327800	TaRboh22	LTR	CCGAAA	1103	6	-	cis-acting element involved in low-temperature responsiveness	Abiotic and biotic stress
TraesCS4B02G358800	TaRboh23	LTR	CCGAAA	580	6	-	cis-acting element involved in low-temperature responsiveness	Abiotic and biotic stress
TraesCS4D02G324800	TaRboh24	LTR	CCGAAA	541	6	-	cis-acting element involved in low-temperature responsiveness	Abiotic and biotic stress
TraesCS4D02G324800	TaRboh24	LTR	CCGAAA	1079	6	-	cis-acting element involved in low-temperature responsiveness	Abiotic and biotic stress
TraesCS5A02G211800	TaRboh27	LTR	CCGAAA	493	6	-	cis-acting element involved in low-temperature responsiveness	Abiotic and biotic stress
TraesCS5A02G301700	TaRboh28	LTR	CCGAAA	741	6	-	cis-acting element involved in low-temperature responsiveness	Abiotic and biotic stress
TraesCS5B02G299000	TaRboh33	LTR	CCGAAA	608	6	-	cis-acting element involved in low-temperature responsiveness	Abiotic and biotic stress
TraesCS5D02G222100	TaRboh35	LTR	CCGAAA	427	6	-	cis-acting element involved in low-temperature responsiveness	Abiotic and biotic stress
TraesCS6A02G180600	TaRboh37	LTR	CCGAAA	449	6	-	cis-acting element involved in low-temperature responsiveness	Abiotic and biotic stress
TraesCS6A02G180600	TaRboh37	LTR	CCGAAA	826	6	-	cis-acting element involved in low-temperature responsiveness	Abiotic and biotic stress
TraesCS6B02G205000	TaRboh38	LTR	CCGAAA	1158	6	-	cis-acting element involved in low-temperature responsiveness	Abiotic and biotic stress
TraesCS1A02G285700	TaRboh01	MYB-binding site	CAACTG	748	6	+	MYB binding site involved in drought-inducibility	Abiotic and biotic stress
TraesCS1A02G285700	TaRboh01	MYB-binding site	CAACTG	1044	6	-	MYB binding site involved in drought-inducibility	Abiotic and biotic stress
TraesCS1B02G295200	TaRboh04	MYB-binding site	CAACTG	699	6	-	MYB binding site involved in drought-inducibility	Abiotic and biotic stress
TraesCS1B02G295200	TaRboh04	MYB-binding site	CAACTG	980	6	+	MYB binding site involved in drought-inducibility	Abiotic and biotic stress
TraesCS1B02G295200	TaRboh04	MYB-binding site	CAACTG	1367	6	+	MYB binding site involved in drought-inducibility	Abiotic and biotic stress
TraesCS1B02G295300	TaRboh05	MYB-binding site	CAACTG	1327	6	+	MYB binding site involved in drought-inducibility	Abiotic and biotic stress
TraesCS1B02G300000	TaRboh06	MYB-binding site	CAACTG	159	6	+	MYB binding site involved in drought-inducibility	Abiotic and biotic stress
TraesCS1D02G284900	TaRboh09	MYB-binding site	CAACTG	174	6	-	MYB binding site involved in drought-inducibility	Abiotic and biotic stress
TraesCS1D02G284900	TaRboh09	MYB-binding site	CAACTG	299	6	-	MYB binding site involved in drought-inducibility	Abiotic and biotic stress
TraesCS1D02G284900	TaRboh09	MYB-binding site	CAACTG	773	6	+	MYB binding site involved in drought-inducibility	Abiotic and biotic stress
TraesCS3A02G280200	TaRboh14	MYB-binding site	CAACTG	641	6	-	MYB binding site involved in drought-inducibility	Abiotic and biotic stress
TraesCS3B02G212900	TaRboh16	MYB-binding site	CAACTG	172	6	+	MYB binding site involved in drought-inducibility	Abiotic and biotic stress
TraesCS3D02G279900	TaRboh20	MYB-binding site	CAACTG	804	6	-	MYB binding site involved in drought-inducibility	Abiotic and biotic stress
TraesCS3D02G347900	TaRboh21	MYB-binding site	CAACTG	682	6	-	MYB binding site involved in drought-inducibility	Abiotic and biotic stress
TraesCS4B02G327800	TaRboh22	MYB-binding site	CAACTG	339	6	+	MYB binding site involved in drought-inducibility	Abiotic and biotic stress
TraesCS4D02G324800	TaRboh24	MYB-binding site	CAACTG	747	6	+	MYB binding site involved in drought-inducibility	Abiotic and biotic stress
TraesCS5A02G499900	TaRboh29	MYB-binding site	CAACTG	375	6	+	MYB binding site involved in drought-inducibility	Abiotic and biotic stress
TraesCS5A02G499900	TaRboh29	MYB-binding site	CAACTG	1043	6	+	MYB binding site involved in drought-inducibility	Abiotic and biotic stress
TraesCS5B02G299000	TaRboh33	MYB-binding site	CAACTG	852	6	+	MYB binding site involved in drought-inducibility	Abiotic and biotic stress
TraesCS6A02G180600	TaRboh37	MYB-binding site	CAACTG	364	6	+	MYB binding site involved in drought-inducibility	Abiotic and biotic stress
TraesCS5A02G093600	TaRboh26	MBSI	TTTTTACGGTTA	649	11	-	gene-regulating MYB binding site	Binding site elements
TraesCS5B02G299000	TaRboh33	MBSI	aaaAaaC(G/C)GTTA	397	10	+	gene-regulating MYB binding site	Binding site elements
TraesCS3D02G347900	TaRboh21	motif I	gGTACGTGGCG	1064	10	-	cis-acting regulatory element root specific	Plant growth and development
TraesCS1A02G285700	TaRboh01	MRE	AACCTAA	1448	7	-	light responsive element	Abiotic and biotic stress
TraesCS1B02G295300	TaRboh05	MRE	AACCTAA	190	7	+	light responsive element	Abiotic and biotic stress
TraesCS1B02G300000	TaRboh06	MRE	AACCTAA	857	7	-	light responsive element	Abiotic and biotic stress
TraesCS1D02G284900	TaRboh09	MRE	AACCTAA	968	7	+	light responsive element	Abiotic and biotic stress
TraesCS1D02G289300	TaRboh11	MRE	AACCTAA	579	7	-	light responsive element	Abiotic and biotic stress
TraesCS3A02G182900	TaRboh13	MRE	AACCTAA	711	7	-	light responsive element	Abiotic and biotic stress
TraesCS3A02G182900	TaRboh13	MRE	AACCTAA	1255	7	-	light responsive element	Abiotic and biotic stress
TraesCS3B02G212900	TaRboh16	MRE	AACCTAA	710	7	-	light responsive element	Abiotic and biotic stress
TraesCS3B02G212900	TaRboh16	MRE	AACCTAA	1249	7	-	light responsive element	Abiotic and biotic stress
TraesCS3D02G187300	TaRboh19	MRE	AACCTAA	719	7	-	light responsive element	Abiotic and biotic stress
TraesCS3D02G187300	TaRboh19	MRE	AACCTAA	1265	7	-	light responsive element	Abiotic and biotic stress
TraesCS4B02G358800	TaRboh23	MRE	AACCTAA	375	7	-	light responsive element	Abiotic and biotic stress
TraesCS5A02G093600	TaRboh26	MRE	AACCTAA	113	7	-	light responsive element	Abiotic and biotic stress
TraesCS1A02G285700	TaRboh01	MYB	TAACTG	306	6	-	MYB binding site	Abiotic and biotic stress
TraesCS1A02G285700	TaRboh01	MYB	CAACTG	748	6	+	MYB binding site	Abiotic and biotic stress
TraesCS1A02G285700	TaRboh01	MYB	CAACTG	1044	6	-	MYB binding site	Abiotic and biotic stress
TraesCS1A02G285700	TaRboh01	MYB	CAACAG	266	6	+	MYB binding site	Abiotic and biotic stress
TraesCS1A02G285700	TaRboh01	MYB	CAACCA	624	6	-	MYB binding site	Abiotic and biotic stress
TraesCS1A02G290700	TaRboh02	MYB	CAACAG	295	6	+	MYB binding site	Abiotic and biotic stress
TraesCS1A02G290700	TaRboh02	MYB	CAACAG	362	6	+	MYB binding site	Abiotic and biotic stress
TraesCS1A02G347700	TaRboh03	MYB	CAACAG	327	6	-	MYB binding site	Abiotic and biotic stress
TraesCS1A02G347700	TaRboh03	MYB	CAACCA	842	6	+	MYB binding site	Abiotic and biotic stress
TraesCS1A02G347700	TaRboh03	MYB	CAACCA	1390	6	-	MYB binding site	Abiotic and biotic stress
TraesCS1A02G347700	TaRboh03	MYB	CAACAG	1398	6	-	MYB binding site	Abiotic and biotic stress
TraesCS1B02G295200	TaRboh04	MYB	CAACTG	699	6	-	MYB binding site	Abiotic and biotic stress
TraesCS1B02G295200	TaRboh04	MYB	CAACTG	980	6	+	MYB binding site	Abiotic and biotic stress
TraesCS1B02G295200	TaRboh04	MYB	CAACTG	1367	6	+	MYB binding site	Abiotic and biotic stress
TraesCS1B02G295200	TaRboh04	MYB	TAACCA	695	6	+	MYB binding site	Abiotic and biotic stress
TraesCS1B02G295200	TaRboh04	MYB	CAACAG	1206	6	+	MYB binding site	Abiotic and biotic stress
TraesCS1B02G295300	TaRboh05	MYB	CAACTG	1327	6	+	MYB binding site	Abiotic and biotic stress
TraesCS1B02G295300	TaRboh05	MYB	CAACAG	583	6	+	MYB binding site	Abiotic and biotic stress
TraesCS1B02G295300	TaRboh05	MYB	CAACCA	646	6	-	MYB binding site	Abiotic and biotic stress
TraesCS1B02G300000	TaRboh06	MYB	CAACTG	159	6	+	MYB binding site	Abiotic and biotic stress
TraesCS1B02G300000	TaRboh06	MYB	TAACCA	961	6	-	MYB binding site	Abiotic and biotic stress
TraesCS1B02G362200	TaRboh07	MYB	TAACCA	1176	6	+	MYB binding site	Abiotic and biotic stress
TraesCS1B02G362200	TaRboh07	MYB	CAACAG	1376	6	-	MYB binding site	Abiotic and biotic stress
TraesCS1D02G284900	TaRboh09	MYB	CAACTG	174	6	-	MYB binding site	Abiotic and biotic stress
TraesCS1D02G284900	TaRboh09	MYB	CAACTG	299	6	-	MYB binding site	Abiotic and biotic stress
TraesCS1D02G284900	TaRboh09	MYB	TAACTG	451	6	-	MYB binding site	Abiotic and biotic stress
TraesCS1D02G284900	TaRboh09	MYB	CAACTG	773	6	+	MYB binding site	Abiotic and biotic stress
TraesCS1D02G284900	TaRboh09	MYB	CAACAG	254	6	-	MYB binding site	Abiotic and biotic stress
TraesCS1D02G284900	TaRboh09	MYB	TAACCA	309	6	+	MYB binding site	Abiotic and biotic stress
TraesCS1D02G284900	TaRboh09	MYB	TAACCA	695	6	+	MYB binding site	Abiotic and biotic stress
TraesCS1D02G284900	TaRboh09	MYB	TAACCA	717	6	-	MYB binding site	Abiotic and biotic stress
TraesCS1D02G284900	TaRboh09	MYB	CAACAG	1199	6	+	MYB binding site	Abiotic and biotic stress
TraesCS1D02G284900	TaRboh09	MYB	CAACCA	1240	6	+	MYB binding site	Abiotic and biotic stress
TraesCS1D02G285000	TaRboh10	MYB	CAACCA	453	6	-	MYB binding site	Abiotic and biotic stress
TraesCS1D02G285000	TaRboh10	MYB	CAACAG	1162	6	+	MYB binding site	Abiotic and biotic stress
TraesCS1D02G285000	TaRboh10	MYB	CAACCA	1196	6	+	MYB binding site	Abiotic and biotic stress
TraesCS1D02G285000	TaRboh10	MYB	CAACAG	1200	6	+	MYB binding site	Abiotic and biotic stress
TraesCS1D02G285000	TaRboh10	MYB	TAACTG	143	6	-	MYB binding site	Abiotic and biotic stress
TraesCS1D02G285000	TaRboh10	MYB	TAACTG	372	6	+	MYB binding site	Abiotic and biotic stress
TraesCS1D02G350600	TaRboh12	MYB	CAACCA	780	6	+	MYB binding site	Abiotic and biotic stress
TraesCS1D02G350600	TaRboh12	MYB	TAACCA	1174	6	+	MYB binding site	Abiotic and biotic stress
TraesCS1D02G350600	TaRboh12	MYB	CAACAG	1374	6	-	MYB binding site	Abiotic and biotic stress
TraesCS3A02G182900	TaRboh13	MYB	TAACTG	327	6	-	MYB binding site	Abiotic and biotic stress
TraesCS3A02G182900	TaRboh13	MYB	CAACCA	76	6	+	MYB binding site	Abiotic and biotic stress
TraesCS3A02G182900	TaRboh13	MYB	CAACCA	402	6	-	MYB binding site	Abiotic and biotic stress
TraesCS3A02G182900	TaRboh13	MYB	CAACCA	427	6	+	MYB binding site	Abiotic and biotic stress
TraesCS3A02G182900	TaRboh13	MYB	CAACCA	681	6	-	MYB binding site	Abiotic and biotic stress
TraesCS3A02G182900	TaRboh13	MYB	CAACCA	765	6	-	MYB binding site	Abiotic and biotic stress
TraesCS3A02G182900	TaRboh13	MYB	CAACAG	1191	6	-	MYB binding site	Abiotic and biotic stress
TraesCS3A02G280200	TaRboh14	MYB	CAACTG	641	6	-	MYB binding site	Abiotic and biotic stress
TraesCS3A02G280200	TaRboh14	MYB	CAACCA	143	6	+	MYB binding site	Abiotic and biotic stress
TraesCS3A02G280200	TaRboh14	MYB	CAACCA	417	6	-	MYB binding site	Abiotic and biotic stress
TraesCS3A02G280200	TaRboh14	MYB	CAACCA	571	6	+	MYB binding site	Abiotic and biotic stress
TraesCS3A02G280200	TaRboh14	MYB	CAACAG	609	6	+	MYB binding site	Abiotic and biotic stress
TraesCS3A02G280200	TaRboh14	MYB	CAACAG	638	6	+	MYB binding site	Abiotic and biotic stress
TraesCS3A02G280200	TaRboh14	MYB	CAACAG	785	6	+	MYB binding site	Abiotic and biotic stress
TraesCS3A02G354200	TaRboh15	MYB	CAACCA	149	6	-	MYB binding site	Abiotic and biotic stress
TraesCS3A02G354200	TaRboh15	MYB	TAACTG	1325	6	+	MYB binding site	Abiotic and biotic stress
TraesCS3B02G212900	TaRboh16	MYB	CAACTG	172	6	+	MYB binding site	Abiotic and biotic stress
TraesCS3B02G212900	TaRboh16	MYB	TAACTG	1292	6	+	MYB binding site	Abiotic and biotic stress
TraesCS3B02G212900	TaRboh16	MYB	CAACCA	411	6	-	MYB binding site	Abiotic and biotic stress
TraesCS3B02G212900	TaRboh16	MYB	CAACCA	436	6	+	MYB binding site	Abiotic and biotic stress
TraesCS3B02G212900	TaRboh16	MYB	CAACCA	680	6	-	MYB binding site	Abiotic and biotic stress
TraesCS3B02G314000	TaRboh17	MYB	TAACCA	297	6	-	MYB binding site	Abiotic and biotic stress
TraesCS3B02G314000	TaRboh17	MYB	CAACCA	328	6	-	MYB binding site	Abiotic and biotic stress
TraesCS3B02G314000	TaRboh17	MYB	CAACCA	717	6	+	MYB binding site	Abiotic and biotic stress
TraesCS3B02G314000	TaRboh17	MYB	CAACAG	757	6	+	MYB binding site	Abiotic and biotic stress
TraesCS3B02G314000	TaRboh17	MYB	CAACAG	887	6	-	MYB binding site	Abiotic and biotic stress
TraesCS3B02G314000	TaRboh17	MYB	CAACAG	928	6	+	MYB binding site	Abiotic and biotic stress
TraesCS3B02G386600	TaRboh18	MYB	TAACCA	677	6	+	MYB binding site	Abiotic and biotic stress
TraesCS3B02G386600	TaRboh18	MYB	TAACTG	1306	6	+	MYB binding site	Abiotic and biotic stress
TraesCS3D02G187300	TaRboh19	MYB	CAACCA	410	6	-	MYB binding site	Abiotic and biotic stress
TraesCS3D02G187300	TaRboh19	MYB	CAACCA	435	6	+	MYB binding site	Abiotic and biotic stress
TraesCS3D02G187300	TaRboh19	MYB	CAACCA	689	6	-	MYB binding site	Abiotic and biotic stress
TraesCS3D02G187300	TaRboh19	MYB	TAACCA	773	6	-	MYB binding site	Abiotic and biotic stress
TraesCS3D02G279900	TaRboh20	MYB	CAACTG	804	6	-	MYB binding site	Abiotic and biotic stress
TraesCS3D02G279900	TaRboh20	MYB	CAACCA	320	6	+	MYB binding site	Abiotic and biotic stress
TraesCS3D02G279900	TaRboh20	MYB	CAACAG	580	6	-	MYB binding site	Abiotic and biotic stress
TraesCS3D02G279900	TaRboh20	MYB	CAACCA	734	6	+	MYB binding site	Abiotic and biotic stress
TraesCS3D02G279900	TaRboh20	MYB	CAACAG	772	6	+	MYB binding site	Abiotic and biotic stress
TraesCS3D02G279900	TaRboh20	MYB	CAACAG	801	6	+	MYB binding site	Abiotic and biotic stress
TraesCS3D02G347900	TaRboh21	MYB	TAACCA	451	6	+	MYB binding site	Abiotic and biotic stress
TraesCS3D02G347900	TaRboh21	MYB	CAACTG	682	6	-	MYB binding site	Abiotic and biotic stress
TraesCS3D02G347900	TaRboh21	MYB	TAACTG	1305	6	+	MYB binding site	Abiotic and biotic stress
TraesCS4B02G327800	TaRboh22	MYB	CAACTG	339	6	+	MYB binding site	Abiotic and biotic stress
TraesCS4B02G327800	TaRboh22	MYB	CAACAG	862	6	-	MYB binding site	Abiotic and biotic stress
TraesCS4B02G327800	TaRboh22	MYB	CAACAG	1049	6	-	MYB binding site	Abiotic and biotic stress
TraesCS4B02G327800	TaRboh22	MYB	CAACAG	1086	6	-	MYB binding site	Abiotic and biotic stress
TraesCS4B02G327800	TaRboh22	MYB	CAACCA	1285	6	+	MYB binding site	Abiotic and biotic stress
TraesCS4B02G358800	TaRboh23	MYB	TAACTG	1448	6	+	MYB binding site	Abiotic and biotic stress
TraesCS4B02G358800	TaRboh23	MYB	CAACCA	667	6	+	MYB binding site	Abiotic and biotic stress
TraesCS4B02G358800	TaRboh23	MYB	CAACCA	767	6	-	MYB binding site	Abiotic and biotic stress
TraesCS4B02G358800	TaRboh23	MYB	CAACCA	771	6	-	MYB binding site	Abiotic and biotic stress
TraesCS4D02G324800	TaRboh24	MYB	CAACAG	1025	6	-	MYB binding site	Abiotic and biotic stress
TraesCS4D02G324800	TaRboh24	MYB	CAACAG	1062	6	-	MYB binding site	Abiotic and biotic stress
TraesCS4D02G324800	TaRboh24	MYB	CAACTG	747	6	+	MYB binding site	Abiotic and biotic stress
TraesCS4D02G352200	TaRboh25	MYB	CAACCA	673	6	+	MYB binding site	Abiotic and biotic stress
TraesCS4D02G352200	TaRboh25	MYB	CAACCA	779	6	-	MYB binding site	Abiotic and biotic stress
TraesCS5A02G093600	TaRboh26	MYB	CAACCA	663	6	+	MYB binding site	Abiotic and biotic stress
TraesCS5A02G093600	TaRboh26	MYB	CAACCA	667	6	+	MYB binding site	Abiotic and biotic stress
TraesCS5A02G093600	TaRboh26	MYB	TAACCA	1070	6	+	MYB binding site	Abiotic and biotic stress
TraesCS5A02G211800	TaRboh27	MYB	CAACAG	767	6	+	MYB binding site	Abiotic and biotic stress
TraesCS5A02G301700	TaRboh28	MYB	CAACCA	150	6	-	MYB binding site	Abiotic and biotic stress
TraesCS5A02G301700	TaRboh28	MYB	TAACCA	505	6	-	MYB binding site	Abiotic and biotic stress
TraesCS5A02G301700	TaRboh28	MYB	TAACCA	539	6	+	MYB binding site	Abiotic and biotic stress
TraesCS5A02G499900	TaRboh29	MYB	CAACTG	375	6	+	MYB binding site	Abiotic and biotic stress
TraesCS5A02G499900	TaRboh29	MYB	CAACTG	1043	6	+	MYB binding site	Abiotic and biotic stress
TraesCS5A02G499900	TaRboh29	MYB	CAACCA	294	6	-	MYB binding site	Abiotic and biotic stress
TraesCS5A02G499900	TaRboh29	MYB	CAACCA	578	6	-	MYB binding site	Abiotic and biotic stress
TraesCS5A02G499900	TaRboh29	MYB	CAACCA	582	6	-	MYB binding site	Abiotic and biotic stress
TraesCS5A02G499900	TaRboh29	MYB	CAACAG	663	6	+	MYB binding site	Abiotic and biotic stress
TraesCS5A02G499900	TaRboh29	MYB	CAACAG	671	6	-	MYB binding site	Abiotic and biotic stress
TraesCS5A02G499900	TaRboh29	MYB	CAACAG	1085	6	-	MYB binding site	Abiotic and biotic stress
TraesCS5A02G499900	TaRboh29	MYB	CAACCA	1296	6	+	MYB binding site	Abiotic and biotic stress
TraesCS5A02G499900	TaRboh29	MYB	CAACCA	1469	6	+	MYB binding site	Abiotic and biotic stress
TraesCS5A02G527600	TaRboh30	MYB	CAACCA	322	6	+	MYB binding site	Abiotic and biotic stress
TraesCS5A02G527600	TaRboh30	MYB	CAACCA	422	6	-	MYB binding site	Abiotic and biotic stress
TraesCS5A02G527600	TaRboh30	MYB	TAACCA	646	6	-	MYB binding site	Abiotic and biotic stress
TraesCS5B02G099700	TaRboh31	MYB	CAACCA	642	6	-	MYB binding site	Abiotic and biotic stress
TraesCS5B02G099700	TaRboh31	MYB	TAACCA	1103	6	+	MYB binding site	Abiotic and biotic stress
TraesCS5B02G099700	TaRboh31	MYB	TAACCA	1334	6	+	MYB binding site	Abiotic and biotic stress
TraesCS5B02G212100	TaRboh32	MYB	CAACAG	93	6	-	MYB binding site	Abiotic and biotic stress
TraesCS5B02G212100	TaRboh32	MYB	CAACAG	151	6	-	MYB binding site	Abiotic and biotic stress
TraesCS5B02G212100	TaRboh32	MYB	TAACCA	166	6	+	MYB binding site	Abiotic and biotic stress
TraesCS5B02G212100	TaRboh32	MYB	CAACAG	208	6	-	MYB binding site	Abiotic and biotic stress
TraesCS5B02G212100	TaRboh32	MYB	TAACCA	223	6	+	MYB binding site	Abiotic and biotic stress
TraesCS5B02G212100	TaRboh32	MYB	CAACCA	452	6	-	MYB binding site	Abiotic and biotic stress
TraesCS5B02G212100	TaRboh32	MYB	CAACAG	785	6	+	MYB binding site	Abiotic and biotic stress
TraesCS5B02G299000	TaRboh33	MYB	TAACTG	555	6	-	MYB binding site	Abiotic and biotic stress
TraesCS5B02G299000	TaRboh33	MYB	CAACTG	852	6	+	MYB binding site	Abiotic and biotic stress
TraesCS5B02G299000	TaRboh33	MYB	CAACCA	340	6	-	MYB binding site	Abiotic and biotic stress
TraesCS5B02G299000	TaRboh33	MYB	TAACCA	371	6	+	MYB binding site	Abiotic and biotic stress
TraesCS5B02G299000	TaRboh33	MYB	TAACCA	417	6	+	MYB binding site	Abiotic and biotic stress
TraesCS5B02G299000	TaRboh33	MYB	CAACAG	632	6	+	MYB binding site	Abiotic and biotic stress
TraesCS5B02G299000	TaRboh33	MYB	CAACAG	1144	6	+	MYB binding site	Abiotic and biotic stress
TraesCS5D02G105900	TaRboh34	MYB	TAACCA	1339	6	+	MYB binding site	Abiotic and biotic stress
TraesCS5D02G222100	TaRboh35	MYB	CAACAG	156	6	-	MYB binding site	Abiotic and biotic stress
TraesCS5D02G222100	TaRboh35	MYB	CAACAG	702	6	-	MYB binding site	Abiotic and biotic stress
TraesCS5D02G222100	TaRboh35	MYB	CAACAG	777	6	+	MYB binding site	Abiotic and biotic stress
TraesCS5D02G306400	TaRboh36	MYB	CAACCA	180	6	-	MYB binding site	Abiotic and biotic stress
TraesCS5D02G306400	TaRboh36	MYB	CAACCA	345	6	-	MYB binding site	Abiotic and biotic stress
TraesCS5D02G306400	TaRboh36	MYB	TAACCA	520	6	+	MYB binding site	Abiotic and biotic stress
TraesCS5D02G306400	TaRboh36	MYB	TAACCA	532	6	-	MYB binding site	Abiotic and biotic stress
TraesCS5D02G306400	TaRboh36	MYB	CAACAG	617	6	-	MYB binding site	Abiotic and biotic stress
TraesCS5D02G306400	TaRboh36	MYB	TAACCA	708	6	-	MYB binding site	Abiotic and biotic stress
TraesCS5D02G306400	TaRboh36	MYB	CAACAG	1459	6	-	MYB binding site	Abiotic and biotic stress
TraesCS6A02G180600	TaRboh37	MYB	CAACCA	1356	6	+	MYB binding site	Abiotic and biotic stress
TraesCS6A02G180600	TaRboh37	MYB	TAACTG	310	6	+	MYB binding site	Abiotic and biotic stress
TraesCS6A02G180600	TaRboh37	MYB	CAACTG	364	6	+	MYB binding site	Abiotic and biotic stress
TraesCS6B02G205000	TaRboh38	MYB	CAACCA	1275	6	+	MYB binding site	Abiotic and biotic stress
TraesCS6B02G205000	TaRboh38	MYB	CAACCA	1361	6	+	MYB binding site	Abiotic and biotic stress
TraesCS6D02G164500	TaRboh39	MYB	CAACCA	1274	6	+	MYB binding site	Abiotic and biotic stress
TraesCS6D02G164500	TaRboh39	MYB	CAACCA	1359	6	+	MYB binding site	Abiotic and biotic stress
TraesCS1A02G290700	TaRboh02	MYB-binding site	CCGTTG	1261	6	-	dehydration responsive element	Abiotic and biotic stress
TraesCS1A02G347700	TaRboh03	MYB-binding site	CCGTTG	243	6	+	dehydration responsive element	Abiotic and biotic stress
TraesCS1A02G347700	TaRboh03	MYB-binding site	CCGTTG	749	6	-	dehydration responsive element	Abiotic and biotic stress
TraesCS1D02G285000	TaRboh10	MYB-binding site	CCGTTG	1138	6	+	dehydration responsive element	Abiotic and biotic stress
TraesCS1D02G289300	TaRboh11	MYB-binding site	CCGTTG	1264	6	-	dehydration responsive element	Abiotic and biotic stress
TraesCS3A02G280200	TaRboh14	MYB-binding site	CCGTTG	1379	6	+	dehydration responsive element	Abiotic and biotic stress
TraesCS3A02G354200	TaRboh15	MYB-binding site	CCGTTG	278	6	+	dehydration responsive element	Abiotic and biotic stress
TraesCS3A02G354200	TaRboh15	MYB-binding site	CCGTTG	389	6	+	dehydration responsive element	Abiotic and biotic stress
TraesCS3A02G354200	TaRboh15	MYB-binding site	CCGTTG	1316	6	-	dehydration responsive element	Abiotic and biotic stress
TraesCS3B02G314000	TaRboh17	MYB-binding site	CCGTTG	1348	6	+	dehydration responsive element	Abiotic and biotic stress
TraesCS3B02G386600	TaRboh18	MYB-binding site	CCGTTG	369	6	-	dehydration responsive element	Abiotic and biotic stress
TraesCS3B02G386600	TaRboh18	MYB-binding site	CCGTTG	715	6	-	dehydration responsive element	Abiotic and biotic stress
TraesCS3B02G386600	TaRboh18	MYB-binding site	CCGTTG	1297	6	-	dehydration responsive element	Abiotic and biotic stress
TraesCS3D02G279900	TaRboh20	MYB-binding site	CCGTTG	1371	6	+	dehydration responsive element	Abiotic and biotic stress
TraesCS3D02G347900	TaRboh21	MYB-binding site	CCGTTG	1296	6	-	dehydration responsive element	Abiotic and biotic stress
TraesCS4D02G352200	TaRboh25	MYB-binding site	CCGTTG	325	6	+	dehydration responsive element	Abiotic and biotic stress
TraesCS5A02G093600	TaRboh26	MYB-binding site	CCGTTG	749	6	+	dehydration responsive element	Abiotic and biotic stress
TraesCS5A02G211800	TaRboh27	MYB-binding site	CCGTTG	879	6	-	dehydration responsive element	Abiotic and biotic stress
TraesCS5A02G301700	TaRboh28	MYB-binding site	CCGTTG	195	6	-	dehydration responsive element	Abiotic and biotic stress
TraesCS5A02G301700	TaRboh28	MYB-binding site	CCGTTG	590	6	+	dehydration responsive element	Abiotic and biotic stress
TraesCS5A02G301700	TaRboh28	MYB-binding site	CCGTTG	1083	6	+	dehydration responsive element	Abiotic and biotic stress
TraesCS5B02G099700	TaRboh31	MYB-binding site	CCGTTG	358	6	+	dehydration responsive element	Abiotic and biotic stress
TraesCS5B02G099700	TaRboh31	MYB-binding site	CCGTTG	888	6	-	dehydration responsive element	Abiotic and biotic stress
TraesCS5B02G212100	TaRboh32	MYB-binding site	CCGTTG	804	6	-	dehydration responsive element	Abiotic and biotic stress
TraesCS5B02G212100	TaRboh32	MYB-binding site	CCGTTG	1112	6	-	dehydration responsive element	Abiotic and biotic stress
TraesCS5B02G299000	TaRboh33	MYB-binding site	CCGTTG	1095	6	+	dehydration responsive element	Abiotic and biotic stress
TraesCS5D02G105900	TaRboh34	MYB-binding site	CCGTTG	666	6	+	dehydration responsive element	Abiotic and biotic stress
TraesCS5D02G222100	TaRboh35	MYB-binding site	CCGTTG	796	6	-	dehydration responsive element	Abiotic and biotic stress
TraesCS5D02G222100	TaRboh35	MYB-binding site	CCGTTG	1105	6	-	dehydration responsive element	Abiotic and biotic stress
TraesCS5D02G306400	TaRboh36	MYB-binding site	CCGTTG	421	6	-	dehydration responsive element	Abiotic and biotic stress
TraesCS6A02G180600	TaRboh37	MYB-binding site	CCGTTG	1414	6	-	dehydration responsive element	Abiotic and biotic stress
TraesCS6B02G205000	TaRboh38	MYB-binding site	CCGTTG	1416	6	-	dehydration responsive element	Abiotic and biotic stress
TraesCS6D02G164500	TaRboh39	MYB-binding site	CCGTTG	316	6	-	dehydration responsive element	Abiotic and biotic stress
TraesCS6D02G164500	TaRboh39	MYB-binding site	CCGTTG	1209	6	+	dehydration responsive element	Abiotic and biotic stress
TraesCS6D02G164500	TaRboh39	MYB-binding site	CCGTTG	1414	6	-	dehydration responsive element	Abiotic and biotic stress
TraesCS1A02G285700	TaRboh01	MYB-binding site	CAACAG	266	6	+	drought stress responsive genes	Abiotic and biotic stress
TraesCS1A02G290700	TaRboh02	MYB-binding site	CAACAG	295	6	+	drought stress responsive genes	Abiotic and biotic stress
TraesCS1A02G290700	TaRboh02	MYB-binding site	CAACAG	362	6	+	drought stress responsive genes	Abiotic and biotic stress
TraesCS1A02G347700	TaRboh03	MYB-binding site	CAACAG	327	6	-	drought stress responsive genes	Abiotic and biotic stress
TraesCS1A02G347700	TaRboh03	MYB-binding site	CAACAG	1398	6	-	drought stress responsive genes	Abiotic and biotic stress
TraesCS1B02G295200	TaRboh04	MYB-binding site	CAACAG	1206	6	+	drought stress responsive genes	Abiotic and biotic stress
TraesCS1B02G295300	TaRboh05	MYB-binding site	CAACAG	583	6	+	drought stress responsive genes	Abiotic and biotic stress
TraesCS1B02G362200	TaRboh07	MYB-binding site	CAACAG	1376	6	-	drought stress responsive genes	Abiotic and biotic stress
TraesCS1D02G284900	TaRboh09	MYB-binding site	CAACAG	254	6	-	drought stress responsive genes	Abiotic and biotic stress
TraesCS1D02G284900	TaRboh09	MYB-binding site	CAACAG	1199	6	+	drought stress responsive genes	Abiotic and biotic stress
TraesCS1D02G285000	TaRboh10	MYB-binding site	CAACAG	1162	6	+	drought stress responsive genes	Abiotic and biotic stress
TraesCS1D02G285000	TaRboh10	MYB-binding site	CAACAG	1200	6	+	drought stress responsive genes	Abiotic and biotic stress
TraesCS1D02G350600	TaRboh12	MYB-binding site	CAACAG	1374	6	-	drought stress responsive genes	Abiotic and biotic stress
TraesCS3A02G182900	TaRboh13	MYB-binding site	CAACAG	1191	6	-	drought stress responsive genes	Abiotic and biotic stress
TraesCS3A02G280200	TaRboh14	MYB-binding site	CAACAG	609	6	+	drought stress responsive genes	Abiotic and biotic stress
TraesCS3A02G280200	TaRboh14	MYB-binding site	CAACAG	638	6	+	drought stress responsive genes	Abiotic and biotic stress
TraesCS3A02G280200	TaRboh14	MYB-binding site	CAACAG	785	6	+	drought stress responsive genes	Abiotic and biotic stress
TraesCS3B02G314000	TaRboh17	MYB-binding site	CAACAG	757	6	+	drought stress responsive genes	Abiotic and biotic stress
TraesCS3B02G314000	TaRboh17	MYB-binding site	CAACAG	887	6	-	drought stress responsive genes	Abiotic and biotic stress
TraesCS3B02G314000	TaRboh17	MYB-binding site	CAACAG	928	6	+	drought stress responsive genes	Abiotic and biotic stress
TraesCS3D02G279900	TaRboh20	MYB-binding site	CAACAG	580	6	-	drought stress responsive genes	Abiotic and biotic stress
TraesCS3D02G279900	TaRboh20	MYB-binding site	CAACAG	772	6	+	drought stress responsive genes	Abiotic and biotic stress
TraesCS3D02G279900	TaRboh20	MYB-binding site	CAACAG	801	6	+	drought stress responsive genes	Abiotic and biotic stress
TraesCS4B02G327800	TaRboh22	MYB-binding site	CAACAG	862	6	-	drought stress responsive genes	Abiotic and biotic stress
TraesCS4B02G327800	TaRboh22	MYB-binding site	CAACAG	1049	6	-	drought stress responsive genes	Abiotic and biotic stress
TraesCS4B02G327800	TaRboh22	MYB-binding site	CAACAG	1086	6	-	drought stress responsive genes	Abiotic and biotic stress
TraesCS4D02G324800	TaRboh24	MYB-binding site	CAACAG	1025	6	-	drought stress responsive genes	Abiotic and biotic stress
TraesCS4D02G324800	TaRboh24	MYB-binding site	CAACAG	1062	6	-	drought stress responsive genes	Abiotic and biotic stress
TraesCS5A02G211800	TaRboh27	MYB-binding site	CAACAG	767	6	+	drought stress responsive genes	Abiotic and biotic stress
TraesCS5A02G499900	TaRboh29	MYB-binding site	CAACAG	663	6	+	drought stress responsive genes	Abiotic and biotic stress
TraesCS5A02G499900	TaRboh29	MYB-binding site	CAACAG	671	6	-	drought stress responsive genes	Abiotic and biotic stress
TraesCS5A02G499900	TaRboh29	MYB-binding site	CAACAG	1085	6	-	drought stress responsive genes	Abiotic and biotic stress
TraesCS5B02G212100	TaRboh32	MYB-binding site	CAACAG	93	6	-	drought stress responsive genes	Abiotic and biotic stress
TraesCS5B02G212100	TaRboh32	MYB-binding site	CAACAG	151	6	-	drought stress responsive genes	Abiotic and biotic stress
TraesCS5B02G212100	TaRboh32	MYB-binding site	CAACAG	208	6	-	drought stress responsive genes	Abiotic and biotic stress
TraesCS5B02G212100	TaRboh32	MYB-binding site	CAACAG	785	6	+	drought stress responsive genes	Abiotic and biotic stress
TraesCS5B02G299000	TaRboh33	MYB-binding site	CAACAG	632	6	+	drought stress responsive genes	Abiotic and biotic stress
TraesCS5B02G299000	TaRboh33	MYB-binding site	CAACAG	1144	6	+	drought stress responsive genes	Abiotic and biotic stress
TraesCS5D02G222100	TaRboh35	MYB-binding site	CAACAG	156	6	-	drought stress responsive genes	Abiotic and biotic stress
TraesCS5D02G222100	TaRboh35	MYB-binding site	CAACAG	702	6	-	drought stress responsive genes	Abiotic and biotic stress
TraesCS5D02G222100	TaRboh35	MYB-binding site	CAACAG	777	6	+	drought stress responsive genes	Abiotic and biotic stress
TraesCS5D02G306400	TaRboh36	MYB-binding site	CAACAG	617	6	-	drought stress responsive genes	Abiotic and biotic stress
TraesCS5D02G306400	TaRboh36	MYB-binding site	CAACAG	1459	6	-	drought stress responsive genes	Abiotic and biotic stress
TraesCS1B02G295200	TaRboh04	MYB-like sequence	TAACCA	695	6	+	MYB binding site	Abiotic and biotic stress
TraesCS1B02G300000	TaRboh06	MYB-like sequence	TAACCA	961	6	-	MYB binding site	Abiotic and biotic stress
TraesCS1B02G362200	TaRboh07	MYB-like sequence	TAACCA	1176	6	+	MYB binding site	Abiotic and biotic stress
TraesCS1D02G284900	TaRboh09	MYB-like sequence	TAACCA	309	6	+	MYB binding site	Abiotic and biotic stress
TraesCS1D02G284900	TaRboh09	MYB-like sequence	TAACCA	695	6	+	MYB binding site	Abiotic and biotic stress
TraesCS1D02G284900	TaRboh09	MYB-like sequence	TAACCA	717	6	-	MYB binding site	Abiotic and biotic stress
TraesCS1D02G350600	TaRboh12	MYB-like sequence	TAACCA	1174	6	+	MYB binding site	Abiotic and biotic stress
TraesCS3B02G314000	TaRboh17	MYB-like sequence	TAACCA	297	6	-	MYB binding site	Abiotic and biotic stress
TraesCS3B02G386600	TaRboh18	MYB-like sequence	TAACCA	677	6	+	MYB binding site	Abiotic and biotic stress
TraesCS3D02G187300	TaRboh19	MYB-like sequence	TAACCA	773	6	-	MYB binding site	Abiotic and biotic stress
TraesCS3D02G347900	TaRboh21	MYB-like sequence	TAACCA	451	6	+	MYB binding site	Abiotic and biotic stress
TraesCS5A02G093600	TaRboh26	MYB-like sequence	TAACCA	1070	6	+	MYB binding site	Abiotic and biotic stress
TraesCS5A02G301700	TaRboh28	MYB-like sequence	TAACCA	505	6	-	MYB binding site	Abiotic and biotic stress
TraesCS5A02G301700	TaRboh28	MYB-like sequence	TAACCA	539	6	+	MYB binding site	Abiotic and biotic stress
TraesCS5A02G527600	TaRboh30	MYB-like sequence	TAACCA	646	6	-	MYB binding site	Abiotic and biotic stress
TraesCS5B02G099700	TaRboh31	MYB-like sequence	TAACCA	1103	6	+	MYB binding site	Abiotic and biotic stress
TraesCS5B02G099700	TaRboh31	MYB-like sequence	TAACCA	1334	6	+	MYB binding site	Abiotic and biotic stress
TraesCS5B02G212100	TaRboh32	MYB-like sequence	TAACCA	166	6	+	MYB binding site	Abiotic and biotic stress
TraesCS5B02G212100	TaRboh32	MYB-like sequence	TAACCA	223	6	+	MYB binding site	Abiotic and biotic stress
TraesCS5B02G299000	TaRboh33	MYB-like sequence	TAACCA	371	6	+	MYB binding site	Abiotic and biotic stress
TraesCS5B02G299000	TaRboh33	MYB-like sequence	TAACCA	417	6	+	MYB binding site	Abiotic and biotic stress
TraesCS5D02G105900	TaRboh34	MYB-like sequence	TAACCA	1339	6	+	MYB binding site	Abiotic and biotic stress
TraesCS5D02G306400	TaRboh36	MYB-like sequence	TAACCA	520	6	+	MYB binding site	Abiotic and biotic stress
TraesCS5D02G306400	TaRboh36	MYB-like sequence	TAACCA	532	6	-	MYB binding site	Abiotic and biotic stress
TraesCS5D02G306400	TaRboh36	MYB-like sequence	TAACCA	708	6	-	MYB binding site	Abiotic and biotic stress
TraesCS1A02G290700	TaRboh02	MYC	CATTTG	424	6	-	MYC binding site	Abiotic and biotic stress
TraesCS1A02G347700	TaRboh03	MYC	CATTTG	93	6	+	MYC binding site	Abiotic and biotic stress
TraesCS1A02G347700	TaRboh03	MYC	CATGTG	281	6	-	MYC binding site	Abiotic and biotic stress
TraesCS1A02G347700	TaRboh03	MYC	CATTTG	545	6	+	MYC binding site	Abiotic and biotic stress
TraesCS1B02G295200	TaRboh04	MYC	TCTCTTA	580	7	-	MYC binding site	Abiotic and biotic stress
TraesCS1B02G295200	TaRboh04	MYC	CATGTG	268	6	+	MYC binding site	Abiotic and biotic stress
TraesCS1B02G295200	TaRboh04	MYC	CATGTG	1116	6	+	MYC binding site	Abiotic and biotic stress
TraesCS1B02G295300	TaRboh05	MYC	CATGTG	491	6	-	MYC binding site	Abiotic and biotic stress
TraesCS1B02G295300	TaRboh05	MYC	CATGTG	493	6	+	MYC binding site	Abiotic and biotic stress
TraesCS1B02G295300	TaRboh05	MYC	CATTTG	862	6	+	MYC binding site	Abiotic and biotic stress
TraesCS1B02G300000	TaRboh06	MYC	CATTTG	1355	6	-	MYC binding site	Abiotic and biotic stress
TraesCS1B02G362200	TaRboh07	MYC	CATGTG	201	6	+	MYC binding site	Abiotic and biotic stress
TraesCS1B02G362200	TaRboh07	MYC	CAATTG	413	6	+	MYC binding site	Abiotic and biotic stress
TraesCS1D02G284800	TaRboh08	MYC	CATGTG	373	6	-	MYC binding site	Abiotic and biotic stress
TraesCS1D02G284800	TaRboh08	MYC	CAATTG	467	6	+	MYC binding site	Abiotic and biotic stress
TraesCS1D02G284800	TaRboh08	MYC	CATTTG	529	6	+	MYC binding site	Abiotic and biotic stress
TraesCS1D02G284800	TaRboh08	MYC	CATGTG	575	6	-	MYC binding site	Abiotic and biotic stress
TraesCS1D02G284800	TaRboh08	MYC	CATGTG	606	6	-	MYC binding site	Abiotic and biotic stress
TraesCS1D02G284800	TaRboh08	MYC	CATTTG	720	6	-	MYC binding site	Abiotic and biotic stress
TraesCS1D02G284800	TaRboh08	MYC	CATGTG	1344	6	+	MYC binding site	Abiotic and biotic stress
TraesCS1D02G284900	TaRboh09	MYC	CATTTG	1171	6	+	MYC binding site	Abiotic and biotic stress
TraesCS1D02G285000	TaRboh10	MYC	CATGTG	72	6	+	MYC binding site	Abiotic and biotic stress
TraesCS1D02G285000	TaRboh10	MYC	CATGTG	220	6	+	MYC binding site	Abiotic and biotic stress
TraesCS1D02G289300	TaRboh11	MYC	CATGTG	649	6	+	MYC binding site	Abiotic and biotic stress
TraesCS1D02G289300	TaRboh11	MYC	CATTTG	1051	6	-	MYC binding site	Abiotic and biotic stress
TraesCS1D02G350600	TaRboh12	MYC	CAATTG	292	6	+	MYC binding site	Abiotic and biotic stress
TraesCS3A02G182900	TaRboh13	MYC	TCTCTTA	1226	7	-	MYC binding site	Abiotic and biotic stress
TraesCS3A02G182900	TaRboh13	MYC	CATGTG	220	6	-	MYC binding site	Abiotic and biotic stress
TraesCS3A02G182900	TaRboh13	MYC	CATGTG	222	6	+	MYC binding site	Abiotic and biotic stress
TraesCS3A02G182900	TaRboh13	MYC	CATTTG	593	6	+	MYC binding site	Abiotic and biotic stress
TraesCS3A02G280200	TaRboh14	MYC	CATGTG	53	6	-	MYC binding site	Abiotic and biotic stress
TraesCS3A02G280200	TaRboh14	MYC	CATGTG	147	6	-	MYC binding site	Abiotic and biotic stress
TraesCS3A02G280200	TaRboh14	MYC	TCTCTTA	518	7	+	MYC binding site	Abiotic and biotic stress
TraesCS3B02G212900	TaRboh16	MYC	CATTTG	592	6	+	MYC binding site	Abiotic and biotic stress
TraesCS3B02G212900	TaRboh16	MYC	CATGTG	1056	6	-	MYC binding site	Abiotic and biotic stress
TraesCS3B02G314000	TaRboh17	MYC	CATTTG	189	6	+	MYC binding site	Abiotic and biotic stress
TraesCS3B02G386600	TaRboh18	MYC	CATGTG	561	6	+	MYC binding site	Abiotic and biotic stress
TraesCS3D02G187300	TaRboh19	MYC	CATTTG	601	6	+	MYC binding site	Abiotic and biotic stress
TraesCS3D02G187300	TaRboh19	MYC	TCTCTTA	1236	7	-	MYC binding site	Abiotic and biotic stress
TraesCS3D02G279900	TaRboh20	MYC	CATTTG	284	6	+	MYC binding site	Abiotic and biotic stress
TraesCS3D02G279900	TaRboh20	MYC	TCTCTTA	681	7	+	MYC binding site	Abiotic and biotic stress
TraesCS4B02G327800	TaRboh22	MYC	CATGTG	510	6	+	MYC binding site	Abiotic and biotic stress
TraesCS4B02G358800	TaRboh23	MYC	CATTTG	686	6	+	MYC binding site	Abiotic and biotic stress
TraesCS4D02G352200	TaRboh25	MYC	CATTTG	692	6	+	MYC binding site	Abiotic and biotic stress
TraesCS5A02G093600	TaRboh26	MYC	CATTTG	215	6	-	MYC binding site	Abiotic and biotic stress
TraesCS5A02G093600	TaRboh26	MYC	CATGTG	322	6	+	MYC binding site	Abiotic and biotic stress
TraesCS5A02G093600	TaRboh26	MYC	CATGTG	386	6	+	MYC binding site	Abiotic and biotic stress
TraesCS5A02G093600	TaRboh26	MYC	CATTTG	479	6	+	MYC binding site	Abiotic and biotic stress
TraesCS5A02G211800	TaRboh27	MYC	CATTTG	212	6	+	MYC binding site	Abiotic and biotic stress
TraesCS5A02G211800	TaRboh27	MYC	CATGTG	356	6	+	MYC binding site	Abiotic and biotic stress
TraesCS5A02G211800	TaRboh27	MYC	CATTTG	364	6	+	MYC binding site	Abiotic and biotic stress
TraesCS5A02G211800	TaRboh27	MYC	CATGTG	421	6	+	MYC binding site	Abiotic and biotic stress
TraesCS5A02G211800	TaRboh27	MYC	CATGTG	450	6	+	MYC binding site	Abiotic and biotic stress
TraesCS5A02G211800	TaRboh27	MYC	CATTTG	761	6	+	MYC binding site	Abiotic and biotic stress
TraesCS5A02G211800	TaRboh27	MYC	CATTTG	983	6	+	MYC binding site	Abiotic and biotic stress
TraesCS5A02G499900	TaRboh29	MYC	CATGTG	537	6	+	MYC binding site	Abiotic and biotic stress
TraesCS5A02G527600	TaRboh30	MYC	CATTTG	341	6	+	MYC binding site	Abiotic and biotic stress
TraesCS5A02G527600	TaRboh30	MYC	CATGTG	1272	6	-	MYC binding site	Abiotic and biotic stress
TraesCS5B02G099700	TaRboh31	MYC	CATTTG	64	6	+	MYC binding site	Abiotic and biotic stress
TraesCS5B02G099700	TaRboh31	MYC	CATGTG	1028	6	-	MYC binding site	Abiotic and biotic stress
TraesCS5B02G212100	TaRboh32	MYC	CATGTG	84	6	+	MYC binding site	Abiotic and biotic stress
TraesCS5B02G212100	TaRboh32	MYC	CATTTG	909	6	+	MYC binding site	Abiotic and biotic stress
TraesCS5B02G299000	TaRboh33	MYC	CATTTG	94	6	+	MYC binding site	Abiotic and biotic stress
TraesCS5D02G105900	TaRboh34	MYC	CATTTG	395	6	+	MYC binding site	Abiotic and biotic stress
TraesCS5D02G105900	TaRboh34	MYC	CATGTG	1036	6	-	MYC binding site	Abiotic and biotic stress
TraesCS5D02G222100	TaRboh35	MYC	CATTTG	901	6	+	MYC binding site	Abiotic and biotic stress
TraesCS5D02G306400	TaRboh36	MYC	CATTTG	63	6	+	MYC binding site	Abiotic and biotic stress
TraesCS6A02G180600	TaRboh37	MYC	CATTTG	36	6	+	MYC binding site	Abiotic and biotic stress
TraesCS6A02G180600	TaRboh37	MYC	CATGTG	90	6	+	MYC binding site	Abiotic and biotic stress
TraesCS6A02G180600	TaRboh37	MYC	CAATTG	181	6	+	MYC binding site	Abiotic and biotic stress
TraesCS6A02G180600	TaRboh37	MYC	CATTTG	261	6	-	MYC binding site	Abiotic and biotic stress
TraesCS6A02G180600	TaRboh37	MYC	CAATTG	657	6	+	MYC binding site	Abiotic and biotic stress
TraesCS6A02G180600	TaRboh37	MYC	CATGTG	729	6	-	MYC binding site	Abiotic and biotic stress
TraesCS6A02G180600	TaRboh37	MYC	CATGTG	1053	6	-	MYC binding site	Abiotic and biotic stress
[truncated: 1,864 more rows]
