# Supplementary material for: Genome-Wide Identification, Classification, Expression Analysis, and Screening of Drought and Heat Resistance-Related Candidates of the Rboh Gene Family in Wheat
Source: Plants (Basel). 2024 Nov 30;13(23):3377. doi: 10.3390/plants13233377 (PMC11644269; doi:10.3390/plants13233377)
Supplement: Supplementary file 1 [file plants-13-03377-s001.zip › Table S4 Homologous pairs and Ka∕Ks value from collinearity analysis.xlsx]

## Sheet: T.aestivum and T.aestivum
The Ka/Ks ratio of TaRboh gene pairs in wheat
Gene Name	Gene Name	Ka	Ks	Ka/Ks	EffectiveLen	AverageS-sites	AverageN-sites	cN	cS	pN	pS
TaRboh02	TaRboh06	0.00814672	0.0666576	0.122217	2400	548.75	1851.25	15	35	0.00810263	0.0637813
TaRboh03	TaRboh07	0.0055198	0.0674106	0.0818833	2880	698	2182	12	45	0.00549954	0.0644699
TaRboh01	TaRboh08	0.0282347	0.0849155	0.332503	2790	678.833	2111.17	58.5	54.5	0.0277098	0.0802848
TaRboh02	TaRboh11	0.00759637	0.0509951	0.148963	2400	547.667	1852.33	14	27	0.00755804	0.0493001
TaRboh03	TaRboh12	0.00553721	0.0598075	0.0925838	2871	695.833	2175.17	12	40	0.00551682	0.057485
TaRboh03	TaRboh14	0.105071	0.648973	0.161904	2808	683.083	2124.92	208.333	296.667	0.0980431	0.434305
TaRboh02	TaRboh15	0.155179	0.765871	0.202618	2394	554.667	1839.33	257.833	266.167	0.140178	0.479868
TaRboh03	TaRboh17	0.100413	0.65956	0.152242	2793	677.333	2115.67	198.833	297.167	0.0939814	0.43873
TaRboh02	TaRboh18	0.15499	0.748854	0.206969	2394	553.833	1840.17	257.667	262.333	0.140024	0.473668
TaRboh03	TaRboh20	0.105196	0.655095	0.160581	2799	679.833	2119.17	208	297	0.0981518	0.436872
TaRboh02	TaRboh21	0.155736	0.75675	0.205796	2394	554.667	1839.33	258.667	264.333	0.140631	0.476562
TaRboh06	TaRboh11	0.00813862	0.0589377	0.138089	2400	546.917	1853.08	15	31	0.00809462	0.0566814
TaRboh07	TaRboh12	0.00648496	0.0727858	0.0890964	2898	704	2194	14.1667	48.8333	0.006457	0.0693655
TaRboh07	TaRboh14	0.100734	0.701643	0.143568	2802	680.25	2121.75	200	310	0.0942618	0.455715
TaRboh06	TaRboh15	0.170305	0.767941	0.221768	2493	582.417	1910.58	291.083	279.917	0.152353	0.480612
TaRboh07	TaRboh17	0.111994	0.694937	0.161157	2820	683.667	2136.33	222.25	309.75	0.104033	0.453072
TaRboh06	TaRboh18	0.169784	0.758745	0.223769	2493	581.583	1911.42	290.417	277.583	0.151938	0.477289
TaRboh07	TaRboh20	0.106938	0.688405	0.155341	2817	684.833	2132.17	212.5	308.5	0.0996639	0.450475
TaRboh12	TaRboh14	0.096029	0.669194	0.143499	2796	680.667	2115.33	190.667	301.333	0.0901355	0.442703
TaRboh12	TaRboh17	0.0977387	0.683184	0.143064	2787	677.25	2109.75	193.333	303.667	0.091638	0.448382
TaRboh11	TaRboh18	0.155375	0.749026	0.207436	2394	552	1842	258.5	261.5	0.140337	0.473732
TaRboh12	TaRboh20	0.0983014	0.66297	0.148274	2793	680.083	2112.92	194.667	299.333	0.0921317	0.440142
TaRboh11	TaRboh21	0.156121	0.74709	0.208973	2394	552.833	1841.17	259.5	261.5	0.140943	0.473018
TaRboh13	TaRboh16	0.00629569	0.0460861	0.136607	2700	626.417	2073.58	13	28	0.00626934	0.0446987
TaRboh14	TaRboh17	0.00588307	0.0834725	0.0704792	2823	689.917	2133.08	12.5	54.5	0.00586006	0.078995
TaRboh14	TaRboh20	0.00328395	0.0774882	0.04238	2829	692.75	2136.25	7	51	0.00327677	0.0736196
TaRboh13	TaRboh19	0.00532475	0.04436	0.120035	2700	626.833	2073.17	11	27	0.00530589	0.0430737
TaRboh17	TaRboh20	0.00421975	0.0650445	0.0648748	2829	690.167	2138.83	9	43	0.0042079	0.0623038
TaRboh18	TaRboh21	0.00570246	0.0584488	0.0975634	2541	604.667	1936.33	11	34	0.00568084	0.0562293
TaRboh16	TaRboh19	0.00290148	0.0325387	0.0891701	2700	628.083	2071.92	6	20	0.00289587	0.0318429
TaRboh22	TaRboh24	0.00337445	0.0833426	0.0404889	2751	671.917	2079.08	7	53	0.00336687	0.0788788
TaRboh23	TaRboh25	0.00412001	0.122255	0.0337002	2541	593.917	1947.08	8	67	0.00410871	0.11281
TaRboh22	TaRboh29	0.00678135	0.0817777	0.0829242	2745	671.167	2073.83	14	52	0.00675078	0.077477
TaRboh23	TaRboh30	0.00618587	0.154895	0.0399359	2541	593.083	1947.92	12	83	0.00616043	0.139947
TaRboh24	TaRboh29	0.00725841	0.0702084	0.103384	2748	671.417	2076.58	15	45	0.0072234	0.0670225
TaRboh25	TaRboh30	0.00722773	0.142142	0.0508487	2541	594.667	1946.33	14	77	0.00719301	0.129484
TaRboh26	TaRboh31	0.0118518	0.0797066	0.148693	2604	648	1956	23	49	0.0117587	0.0756173
TaRboh27	TaRboh32	0.0129627	0.0842207	0.153914	2952	734.333	2217.67	28.5	58.5	0.0128513	0.0796641
TaRboh28	TaRboh33	0.00825418	0.0506262	0.163042	2745	674.083	2070.92	17	33	0.00820893	0.0489554
TaRboh26	TaRboh34	0.00981208	0.0579143	0.169424	2595	645.917	1949.08	19	36	0.00974817	0.0557347
TaRboh27	TaRboh35	0.0147308	0.0776309	0.189754	2967	739	2228	32.5	54.5	0.0145871	0.0737483
TaRboh28	TaRboh36	0.00459383	0.0388412	0.118272	2748	673.667	2074.33	9.5	25.5	0.00457979	0.0378525
TaRboh32	TaRboh35	0.00610541	0.0678873	0.0899345	2952	731.833	2220.17	13.5	47.5	0.00608063	0.0649055
TaRboh33	TaRboh36	0.00653889	0.0450689	0.145086	2748	674.417	2073.58	13.5	29.5	0.00651047	0.0437415
TaRboh31	TaRboh34	0.00904209	0.0655846	0.137869	2592	644.917	1947.08	17.5	40.5	0.0089878	0.0627988
TaRboh37	TaRboh38	0.0117576	0.0849688	0.138375	2865	722	2143	25	58	0.0116659	0.0803324
TaRboh37	TaRboh39	0.00541816	0.0798119	0.0678867	2850	719.833	2130.17	11.5	54.5	0.00539864	0.075712
TaRboh38	TaRboh39	0.0125476	0.0785558	0.159729	2847	717.333	2129.67	26.5	53.5	0.0124433	0.0745818

## Sheet: T.aestivum and Ae.tauschii 
The Ka/Ks ratio between the genes of T.aestivum and Ae.tauschii
Gene Name	Gene Name	Ka	Ks	Ka/Ks	EffectiveLen	AverageS-sites	AverageN-sites	cN	cS	pN	pS
TaRboh01	AET1Gv20683500	0.182212	0.324263	0.561927	2742	664.417	2077.58	336.083	174.917	0.161766	0.263264
TaRboh02	AET1Gv20693500	0.00759637	0.0470964	0.161294	2400	547.667	1852.33	14	25	0.00755804	0.0456482
TaRboh02	AET3Gv20795300	0.155736	0.75675	0.205796	2394	554.667	1839.33	258.667	264.333	0.140631	0.476562
TaRboh03	AET1Gv20830200	0.00553721	0.0598075	0.0925838	2871	695.833	2175.17	12	40	0.00551682	0.057485
TaRboh03	AET3Gv20669100	0.105196	0.65158	0.161448	2799	679.833	2119.17	208	296	0.0981518	0.435401
TaRboh06	AET1Gv20693500	0.0114765	0.0562686	0.20396	2664	622.583	2041.42	23.25	33.75	0.0113892	0.0542096
TaRboh06	AET3Gv20795300	0.167888	0.758313	0.221396	2475	577.583	1897.42	285.417	275.583	0.150424	0.477132
TaRboh07	AET1Gv20830200	0.00648496	0.0712223	0.0910524	2898	704	2194	14.1667	47.8333	0.006457	0.0679451
TaRboh07	AET3Gv20669100	0.106938	0.684758	0.156169	2817	684.833	2132.17	212.5	307.5	0.0996639	0.449014
TaRboh08	AET1Gv20683500	0.191655	0.352309	0.543996	2751	667.25	2083.75	352.417	187.583	0.169126	0.281129
TaRboh11	AET1Gv20693500	0	0.0036731	0	2400	545.833	1854.17	0	2	0	0.00366412
TaRboh11	AET3Gv20795300	0.156121	0.74709	0.208973	2394	552.833	1841.17	259.5	261.5	0.140943	0.473018
TaRboh12	AET1Gv20830200	0	0.00425734	0	2904	706.667	2197.33	0	3	0	0.00424528
TaRboh12	AET3Gv20669100	0.0983014	0.659419	0.149073	2793	680.083	2112.92	194.667	298.333	0.0921317	0.438672
TaRboh13	AET3Gv20415100	0.00532389	0.0426928	0.124702	2700	626.5	2073.5	11	26	0.00530504	0.0415004
TaRboh13	AET1Gv20830200	0.096029	0.672789	0.142733	2796	680.667	2115.33	190.667	302.333	0.0901355	0.444172
TaRboh14	AET3Gv20669100	0.00328395	0.0823056	0.0398995	2829	692.75	2136.25	7	54	0.00327677	0.0779502
TaRboh16	AET3Gv20415100	0.00290101	0.0308945	0.0939005	2700	627.75	2072.25	6	19	0.0028954	0.0302668
TaRboh17	AET1Gv20830200	0.0977387	0.686864	0.142297	2787	677.25	2109.75	193.333	304.667	0.091638	0.449858
TaRboh17	AET3Gv20669100	0.00421975	0.0666264	0.0633345	2829	690.167	2138.83	9	44	0.0042079	0.0637527
TaRboh18	AET1Gv20693500	0.171325	0.731028	0.234362	2490	578.667	1911.33	292.75	270.25	0.153165	0.467022
TaRboh18	AET3Gv20795300	0.00570246	0.0602388	0.0946643	2541	604.667	1936.33	11	35	0.00568084	0.0578831
TaRboh19	AET3Gv20415100	0	0.00159363	0	2700	628.167	2071.83	0	1	0	0.00159193
TaRboh20	AET1Gv20830200	0.0983014	0.666537	0.147481	2793	680.083	2112.92	194.667	300.333	0.0921317	0.441613
TaRboh20	AET3Gv20669100	0	0.00433527	0	2838	694	2144	0	3	0	0.00432277
TaRboh21	AET1Gv20693500	0.168477	0.728586	0.231238	2478	577.667	1900.33	286.75	269.25	0.150895	0.466099
TaRboh21	AET3Gv20795300	0	0.00165335	0	2541	605.5	1935.5	0	1	0	0.00165153
TaRboh22	AET4Gv20774000	0.00337445	0.0850077	0.0396958	2751	671.917	2079.08	7	54	0.00336687	0.0803671
TaRboh23	AET4Gv20828800	0.00463481	0.110607	0.0419033	2541	593.167	1947.83	9	61	0.00462052	0.102838
TaRboh24	AET4Gv20774000	0	0.00148847	0	2754	672.5	2081.5	0	1	0	0.00148699
TaRboh25	AET4Gv20828800	0.000514	0.0379337	0.0135496	2541	594.75	1946.25	1	22	0.000514	0.0369903
TaRboh26	AET5Gv20268700	0.00983578	0.0563645	0.174503	2589	644.583	1944.42	19	35	0.00977157	0.0542986
TaRboh27	AET5Gv20520600	0.014719	0.0771794	0.190711	2877	715.833	2161.17	31.5	52.5	0.0145755	0.0733411
TaRboh29	AET4Gv20774000	0.00725841	0.0718458	0.101028	2748	671.417	2076.58	15	46	0.0072234	0.0685119
TaRboh30	AET4Gv20828800	0.00774367	0.126229	0.0613464	2541	593.917	1947.08	15	69	0.00770383	0.116178
TaRboh31	AET5Gv20268700	0.00906395	0.0640324	0.141553	2586	643.583	1942.42	17.5	39.5	0.0090094	0.0613751
TaRboh32	AET5Gv20520600	0.00629472	0.067154	0.0937357	2862	708.333	2153.67	13.5	45.5	0.00626838	0.0642353
TaRboh33	AET5Gv20695000	0.00556926	0.048151	0.115662	2748	675.417	2072.58	11.5	31.5	0.00554863	0.0466379
TaRboh34	AET5Gv20268700	0	0.00155561	0	2589	643.5	1945.5	0	1	0	0.001554
TaRboh35	AET5Gv20520600	0	0.0013947	0	2892	717.667	2174.33	0	1	0	0.0013934
TaRboh36	AET5Gv20695000	0.000964	0.00296883	0.32471	2751	675	2076	2	2	0.000963	0.00296296
TaRboh37	AET6Gv20441800	0.00494598	0.0757959	0.0652539	2436	610.333	1825.67	9	44	0.00492971	0.0720918
TaRboh38	AET6Gv20441800	0.0110418	0.0706201	0.156355	2433	608.333	1824.67	20	41	0.0109609	0.0673973
TaRboh39	AET6Gv20441800	0	0.00163979	0	2436	610.5	1825.5	0	1	0	0.001638

## Sheet: Ae.tauschii and B.distachyon
The Ka/Ks ratio between the genes of Ae.tauschii and B.distachyon
Gene Name	Gene Name	Ka	Ks	Ka/Ks	EffectiveLen	AverageS-sites	AverageN-sites	cN	cS	pN	pS
AET1Gv20693500	PNT73148	0.188441	0.760631	0.247743	2613	618.583	1994.42	332.333	295.667	0.166632	0.477974
AET1Gv20693500	PNT71083	0.0771734	0.375932	0.205286	2154	490.417	1663.58	122	145	0.0733357	0.295667
AET3Gv20795300	PNT73148	0.0383232	0.264942	0.144647	2532	604.833	1927.17	72	135	0.0373605	0.223202
AET3Gv20795300	PNT71083	0.131707	0.950529	0.138561	2151	498	1653	199.667	268.333	0.12079	0.538822
AET1Gv20830200	KQK05269	0.046807	0.366469	0.127724	2877	697.083	2179.92	98.9167	202.083	0.0453764	0.289898
AET1Gv20830200	KQK09605	0.091668	0.781914	0.117235	2802	679.25	2122.75	183.167	329.833	0.0862874	0.485585
AET3Gv20669100	KQK09605	0.0356407	0.337114	0.105723	2811	685	2126	74	186	0.0348072	0.271533
AET3Gv20669100	KQK05269	0.0983473	0.717559	0.137058	2820	684.5	2135.5	196.833	316.167	0.092172	0.461894
AET5Gv20268700	KQJ86446	0.0602869	0.440268	0.136932	2499	611.583	1887.42	109.333	203.667	0.0579275	0.333015
AET5Gv20520600	KQJ98544	0.134426	0.539511	0.249163	2805	702.5	2102.5	258.75	270.25	0.123068	0.384698
AET5Gv20520600	KQJ90374	0.046023	0.316629	0.145353	2856	709.167	2146.83	95.8333	183.167	0.0446394	0.258284

## Sheet: B.distachyon and O.sativa
The Ka/Ks ratio between the genes of B.distachyon and O.sativa
Gene Name	Gene Name	Ka	Ks	Ka/Ks	EffectiveLen	AverageS-sites	AverageN-sites	cN	cS	pN	pS
PNT73148	Os01t0835500	0.0516392	0.366382	0.140944	2502	596.583	1905.42	95.0833	172.917	0.0499016	0.289845
PNT73148	Os05t0465800	0.122796	1.08091	0.113605	2448	578.583	1869.42	211.75	331.25	0.113271	0.572519
PNT71083	Os05t0465800	0.0813973	0.548108	0.148506	2154	496.75	1657.25	127.833	193.167	0.0771358	0.388861
KQK05269	Os01t0734200	0.194154	0.582244	0.333459	945	236.667	708.333	121.167	95.8333	0.171059	0.40493
KQK05269	Os05t0528000	0.0431717	0.450673	0.0957937	2847	685.833	2161.17	90.6667	232.333	0.0419526	0.338761
KQK09605	Os01t0734200	0.128209	0.358671	0.357457	906	228.583	677.417	79.8333	65.1667	0.11785	0.285089
KQK09605	Os05t0528000	0.072033	0.7261	0.0992054	2805	676.833	2128.17	146.167	314.833	0.068682	0.465156
KQJ86446	Os12t0541300	0.105177	0.660301	0.159287	2556	616.5	1939.5	190.333	270.667	0.0981353	0.439038
KQJ98544	Os08t0453700	0.12191	0.521678	0.233688	2424	619.833	1804.17	203	233	0.112517	0.375908
KQJ98544	Os09t0438000	0.126397	0.686192	0.1842	2910	730.667	2179.33	253.5	328.5	0.11632	0.449589
KQJ90374	Os08t0453700	0.14875	0.565149	0.263205	2445	622.417	1822.58	245.917	247.083	0.134928	0.396974
KQJ90374	Os09t0438000	0.0555179	0.424716	0.130718	2946	736.25	2209.75	118.25	238.75	0.0535128	0.324278

## Sheet: O.sativa and Z.mays
The Ka/Ks ratio between the genes of O.sativa and Z.mays
Gene Name	Gene Name	Ka	Ks	Ka/Ks	EffectiveLen	AverageS-sites	AverageN-sites	cN	cS	pN	pS
Os01t0835500	Zm00001d042961	0.0548921	0.568007	0.0966399	2520	604	1916	101.417	240.583	0.0529315	0.398317
Os05t0465800	Zm00001d042961	0.122062	1.11888	0.109093	2451	582.333	1868.67	210.5	338.5	0.112647	0.581282
Os01t0734200	Zm00001d043543	0.105098	0.364072	0.288674	879	219.583	659.417	64.6667	63.3333	0.0980665	0.288425
Os01t0734200	Zm00001d038762	0.15542	0.544911	0.28522	870	218.167	651.833	91.5	84.5	0.140373	0.387319
Os05t0528000	Zm00001d043543	0.0694393	0.786995	0.0882335	2799	673	2126	141	328	0.0663217	0.48737
Os05t0528000	Zm00001d038762	0.047144	0.506639	0.0930525	2808	677.833	2130.17	97.3333	249.667	0.0456928	0.36833
Os12t0541300	Zm00001d023859	0.135886	0.433419	0.313521	2637	650.333	1986.67	246.917	214.083	0.124287	0.32919
Os08t0453700	Zm00001d032079	0.135728	0.540687	0.251029	2427	626.833	1800.17	223.5	241.5	0.124155	0.38527
Os08t0453700	Zm00001d020609	0.199286	0.504308	0.395166	1779	466.667	1312.33	229.667	171.333	0.175006	0.367143
Os09t0438000	Zm00001d032079	0.107894	0.672223	0.160504	2850	718	2132	214.25	318.75	0.100492	0.443942
Os09t0438000	Zm00001d020609	0.102378	0.397926	0.25728	1977	510.583	1466.42	140.333	157.667	0.0956981	0.308797

## Sheet: Z.mays and Glycine max 
The Ka/Ks ratio between the genes of Z.mays and Glycine max
Gene Name	Gene Name	Ka	Ks	Ka/Ks	EffectiveLen	AverageS-sites	AverageN-sites	cN	cS	pN	pS
Zm00001d032079	KRH37549	0.279779	NaN	NaN	2706	663	2043	477.083	550.917	0.233521	0.830945
Zm00001d020609	KRH12608	0.352179	NaN	NaN	1758	434.083	1323.92	372.083	352.917	0.281047	0.813016
Zm00001d020609	KRH37549	0.332641	NaN	NaN	1749	432.333	1316.67	353.75	351.25	0.268671	0.812452

## Sheet: Glycine max and A.thaliana
The Ka/Ks ratio between the genes of Glycine max and A.thaliana
Gene Name	Gene Name	Ka	Ks	Ka/Ks	EffectiveLen	AverageS-sites	AverageN-sites	cN	cS	pN	pS
KRH37549	AT1G19230	0.24523	2.98474	0.0821612	2712	631.583	2080.42	435.167	464.833	0.209173	0.735981

## Sheet: Continuous homologous pairs
Continuous homologous pairs in T.aestivum, Ae.tauschii, B.distachyon, O.sativa, Z.mays, Glycine max and A.thaliana
Gene ID	Gene ID	Gene ID	Gene ID	Gene ID	Gene ID	Gene ID
TaRboh26	AET5Gv20268700	KQJ86446	Os08t0453700	Zm00001d020609	KRH37549	AT1G19230
TaRboh26	AET5Gv20268700	KQJ86446	Os08t0453700	Zm00001d020609	KRH37549	AT1G19230
TaRboh26	AET5Gv20268700	KQJ86446	Os08t0453700	Zm00001d020609	KRH37549	AT1G19230
TaRboh26	AET5Gv20268700	KQJ86446	Os08t0453700	Zm00001d020609	KRH37549	AT1G19230
TaRboh31	AET5Gv20268700	KQJ86446	Os08t0453700	Zm00001d020609	KRH37549	AT1G19230
TaRboh31	AET5Gv20268700	KQJ86446	Os08t0453700	Zm00001d020609	KRH37549	AT1G19230
TaRboh31	AET5Gv20268700	KQJ86446	Os09t0438000	Zm00001d020609	KRH37549	AT1G19230
TaRboh31	AET5Gv20268700	KQJ86446	Os09t0438000	Zm00001d020609	KRH37549	AT1G19230
TaRboh34	AET5Gv20268700	KQJ86446	Os09t0438000	Zm00001d020609	KRH37549	AT1G19230
TaRboh34	AET5Gv20268700	KQJ86446	Os09t0438000	Zm00001d020609	KRH37549	AT1G19230
TaRboh34	AET5Gv20268700	KQJ86446	Os09t0438000	Zm00001d020609	KRH37549	AT1G19230
TaRboh34	AET5Gv20268700	KQJ86446	Os09t0438000	Zm00001d020609	KRH37549	AT1G19230
TaRboh27	AET5Gv20520600	KQJ90374	Os08t0453700	Zm00001d032079	KRH37549	AT1G19230
TaRboh27	AET5Gv20520600	KQJ90374	Os08t0453700	Zm00001d032079	KRH37549	AT1G19230
TaRboh27	AET5Gv20520600	KQJ90374	Os08t0453700	Zm00001d032079	KRH37549	AT1G19230
TaRboh27	AET5Gv20520600	KQJ90374	Os08t0453700	Zm00001d032079	KRH37549	AT1G19230
TaRboh27	AET5Gv20520600	KQJ90374	Os08t0453700	Zm00001d032079	KRH37549	AT1G19230
TaRboh27	AET5Gv20520600	KQJ90374	Os08t0453700	Zm00001d032079	KRH37549	AT1G19230
TaRboh27	AET5Gv20520600	KQJ90374	Os09t0438000	Zm00001d032079	KRH37549	AT1G19230
TaRboh27	AET5Gv20520600	KQJ90374	Os09t0438000	Zm00001d032079	KRH37549	AT1G19230
TaRboh32	AET5Gv20520600	KQJ90374	Os09t0438000	Zm00001d032079	KRH37549	AT1G19230
TaRboh32	AET5Gv20520600	KQJ90374	Os09t0438000	Zm00001d032079	KRH37549	AT1G19230
TaRboh32	AET5Gv20520600	KQJ90374	Os09t0438000	Zm00001d032079	KRH37549	AT1G19230
TaRboh32	AET5Gv20520600	KQJ90374	Os09t0438000	Zm00001d032079	KRH37549	AT1G19230
TaRboh32	AET5Gv20520600	KQJ90374	Os08t0453700	Zm00001d020609	KRH12608
TaRboh32	AET5Gv20520600	KQJ90374	Os08t0453700	Zm00001d020609	KRH12608
TaRboh35	AET5Gv20520600	KQJ90374	Os08t0453700	Zm00001d020609	KRH12608
TaRboh35	AET5Gv20520600	KQJ90374	Os08t0453700	Zm00001d020609	KRH12608
TaRboh35	AET5Gv20520600	KQJ90374	Os08t0453700	Zm00001d020609	KRH12608
TaRboh35	AET5Gv20520600	KQJ90374	Os08t0453700	Zm00001d020609	KRH12608
TaRboh27	AET5Gv20520600	KQJ98544	Os09t0438000	Zm00001d020609	KRH12608
TaRboh27	AET5Gv20520600	KQJ98544	Os09t0438000	Zm00001d020609	KRH12608
TaRboh27	AET5Gv20520600	KQJ98544	Os09t0438000	Zm00001d020609	KRH12608
TaRboh27	AET5Gv20520600	KQJ98544	Os09t0438000	Zm00001d020609	KRH12608
TaRboh32	AET5Gv20520600	KQJ98544	Os09t0438000	Zm00001d020609	KRH12608
TaRboh32	AET5Gv20520600	KQJ98544	Os09t0438000	Zm00001d020609	KRH12608
TaRboh32	AET5Gv20520600	KQJ98544	Os12t0541300	Zm00001d023859
TaRboh32	AET5Gv20520600	KQJ98544	Os12t0541300	Zm00001d023859
TaRboh35	AET5Gv20520600	KQJ98544	Os12t0541300	Zm00001d023859
TaRboh35	AET5Gv20520600	KQJ98544	Os01t0734200	Zm00001d038762
TaRboh35	AET5Gv20520600	KQJ98544	Os01t0734200	Zm00001d038762
TaRboh35	AET5Gv20520600	KQJ98544	Os01t0734200	Zm00001d038762
TaRboh03	AET1Gv20830200	KQK05269	Os01t0734200	Zm00001d038762
TaRboh03	AET1Gv20830200	KQK05269	Os01t0734200	Zm00001d038762
TaRboh03	AET1Gv20830200	KQK05269	Os01t0734200	Zm00001d038762
TaRboh03	AET1Gv20830200	KQK05269	Os01t0734200	Zm00001d038762
TaRboh07	AET1Gv20830200	KQK05269	Os01t0734200	Zm00001d038762
TaRboh07	AET1Gv20830200	KQK05269	Os01t0734200	Zm00001d038762
TaRboh07	AET1Gv20830200	KQK05269	Os01t0734200	Zm00001d038762
TaRboh07	AET1Gv20830200	KQK05269	Os01t0734200	Zm00001d038762
TaRboh12	AET1Gv20830200	KQK05269	Os01t0734200	Zm00001d038762
TaRboh12	AET1Gv20830200	KQK05269	Os01t0734200	Zm00001d038762
TaRboh12	AET1Gv20830200	KQK05269	Os01t0734200	Zm00001d038762
TaRboh12	AET1Gv20830200	KQK05269	Os01t0734200	Zm00001d038762
TaRboh14	AET1Gv20830200	KQK05269	Os01t0734200	Zm00001d038762
TaRboh14	AET1Gv20830200	KQK05269	Os01t0734200	Zm00001d038762
TaRboh14	AET1Gv20830200	KQK05269	Os01t0734200	Zm00001d038762
TaRboh14	AET1Gv20830200	KQK05269	Os01t0734200	Zm00001d038762
TaRboh17	AET1Gv20830200	KQK05269	Os01t0734200	Zm00001d038762
TaRboh17	AET1Gv20830200	KQK05269	Os01t0734200	Zm00001d038762
TaRboh17	AET1Gv20830200	KQK05269	Os01t0734200	Zm00001d038762
TaRboh20	AET1Gv20830200	KQK05269	Os01t0734200	Zm00001d038762
TaRboh20	AET1Gv20830200	KQK05269	Os01t0734200	Zm00001d038762
TaRboh03	AET3Gv20669100	KQK05269	Os05t0528000	Zm00001d038762
TaRboh03	AET3Gv20669100	KQK05269	Os05t0528000	Zm00001d038762
TaRboh07	AET3Gv20669100	KQK05269	Os05t0528000	Zm00001d038762
TaRboh07	AET3Gv20669100	KQK05269	Os05t0528000	Zm00001d038762
TaRboh12	AET3Gv20669100	KQK05269	Os05t0528000	Zm00001d038762
TaRboh12	AET3Gv20669100	KQK05269	Os05t0528000	Zm00001d038762
TaRboh14	AET3Gv20669100	KQK05269	Os05t0528000	Zm00001d038762
TaRboh14	AET3Gv20669100	KQK05269	Os05t0528000	Zm00001d038762
TaRboh17	AET3Gv20669100	KQK05269	Os05t0528000	Zm00001d038762
TaRboh17	AET3Gv20669100	KQK05269	Os05t0528000	Zm00001d038762
TaRboh20	AET3Gv20669100	KQK05269	Os05t0528000	Zm00001d038762
TaRboh20	AET3Gv20669100	KQK05269	Os05t0528000	Zm00001d038762
TaRboh03	AET1Gv20830200	KQK09605	Os05t0528000	Zm00001d038762
TaRboh03	AET1Gv20830200	KQK09605	Os05t0528000	Zm00001d038762
TaRboh07	AET1Gv20830200	KQK09605	Os05t0528000	Zm00001d038762
TaRboh07	AET1Gv20830200	KQK09605	Os05t0528000	Zm00001d038762
TaRboh12	AET1Gv20830200	KQK09605	Os05t0528000	Zm00001d038762
TaRboh12	AET1Gv20830200	KQK09605	Os05t0528000	Zm00001d038762
TaRboh14	AET1Gv20830200	KQK09605	Os05t0528000	Zm00001d038762
TaRboh14	AET1Gv20830200	KQK09605	Os05t0528000	Zm00001d038762
TaRboh17	AET1Gv20830200	KQK09605	Os05t0528000	Zm00001d038762
TaRboh17	AET1Gv20830200	KQK09605	Os05t0528000	Zm00001d038762
TaRboh20	AET1Gv20830200	KQK09605	Os05t0528000	Zm00001d038762
TaRboh20	AET1Gv20830200	KQK09605	Os05t0528000	Zm00001d038762
TaRboh03	AET3Gv20669100	KQK09605	Os01t0835500	Zm00001d042961
TaRboh03	AET3Gv20669100	KQK09605	Os01t0835500	Zm00001d042961
TaRboh07	AET3Gv20669100	KQK09605	Os01t0835500	Zm00001d042961
TaRboh07	AET3Gv20669100	KQK09605	Os01t0835500	Zm00001d042961
TaRboh07	AET3Gv20669100	KQK09605	Os01t0835500	Zm00001d042961
TaRboh12	AET3Gv20669100	KQK09605	Os01t0835500	Zm00001d042961
TaRboh12	AET3Gv20669100	KQK09605	Os01t0835500	Zm00001d042961
TaRboh12	AET3Gv20669100	KQK09605	Os01t0835500	Zm00001d042961
TaRboh12	AET3Gv20669100	KQK09605	Os01t0835500	Zm00001d042961
TaRboh14	AET3Gv20669100	KQK09605	Os01t0835500	Zm00001d042961
TaRboh14	AET3Gv20669100	KQK09605	Os05t0465800	Zm00001d042961
TaRboh14	AET3Gv20669100	KQK09605	Os05t0465800	Zm00001d042961
TaRboh14	AET3Gv20669100	KQK09605	Os05t0465800	Zm00001d042961
TaRboh17	AET3Gv20669100	KQK09605	Os05t0465800	Zm00001d042961
TaRboh17	AET3Gv20669100	KQK09605	Os05t0465800	Zm00001d042961
TaRboh17	AET3Gv20669100	KQK09605	Os05t0465800	Zm00001d042961
TaRboh17	AET3Gv20669100	KQK09605	Os05t0465800	Zm00001d042961
TaRboh20	AET3Gv20669100	KQK09605	Os05t0465800	Zm00001d042961
TaRboh20	AET3Gv20669100	KQK09605	Os05t0465800	Zm00001d042961
TaRboh20	AET3Gv20669100	KQK09605	Os05t0465800	Zm00001d042961
TaRboh20	AET3Gv20669100	KQK09605	Os05t0465800	Zm00001d042961
TaRboh20	AET1Gv20693500	PNT71083	Os05t0465800	Zm00001d042961
TaRboh20	AET1Gv20693500	PNT71083	Os05t0465800	Zm00001d042961
TaRboh06	AET1Gv20693500	PNT71083	Os05t0465800	Zm00001d042961
TaRboh06	AET1Gv20693500	PNT71083	Os05t0465800	Zm00001d042961
TaRboh11	AET1Gv20693500	PNT71083	Os05t0465800	Zm00001d042961
TaRboh11	AET1Gv20693500	PNT71083	Os05t0465800	Zm00001d042961
TaRboh21	AET1Gv20693500	PNT71083	Os05t0465800	Zm00001d042961
TaRboh21	AET1Gv20693500	PNT71083	Os05t0465800	Zm00001d042961
TaRboh21	AET1Gv20693500	PNT71083	Os05t0465800	Zm00001d042961
TaRboh21	AET1Gv20693500	PNT71083	Os01t0734200	Zm00001d043543
TaRboh02	AET3Gv20795300	PNT71083	Os01t0734200	Zm00001d043543
TaRboh02	AET3Gv20795300	PNT71083	Os01t0734200	Zm00001d043543
TaRboh06	AET3Gv20795300	PNT71083	Os01t0734200	Zm00001d043543
TaRboh06	AET3Gv20795300	PNT71083	Os01t0734200	Zm00001d043543
TaRboh11	AET3Gv20795300	PNT71083	Os01t0734200	Zm00001d043543
TaRboh11	AET3Gv20795300	PNT71083	Os01t0734200	Zm00001d043543
TaRboh18	AET3Gv20795300	PNT71083	Os01t0734200	Zm00001d043543
TaRboh18	AET3Gv20795300	PNT71083	Os01t0734200	Zm00001d043543
TaRboh21	AET3Gv20795300	PNT71083	Os01t0734200	Zm00001d043543
TaRboh21	AET3Gv20795300	PNT71083	Os01t0734200	Zm00001d043543
TaRboh02	AET1Gv20693500	PNT73148	Os01t0734200	Zm00001d043543
TaRboh02	AET1Gv20693500	PNT73148	Os01t0734200	Zm00001d043543
TaRboh02	AET1Gv20693500	PNT73148	Os01t0734200	Zm00001d043543
TaRboh02	AET1Gv20693500	PNT73148	Os01t0734200	Zm00001d043543
TaRboh06	AET1Gv20693500	PNT73148	Os01t0734200	Zm00001d043543
TaRboh06	AET1Gv20693500	PNT73148	Os01t0734200	Zm00001d043543
TaRboh06	AET1Gv20693500	PNT73148	Os01t0734200	Zm00001d043543
TaRboh06	AET1Gv20693500	PNT73148	Os01t0734200	Zm00001d043543
TaRboh11	AET1Gv20693500	PNT73148	Os01t0734200	Zm00001d043543
TaRboh11	AET1Gv20693500	PNT73148	Os01t0734200	Zm00001d043543
TaRboh11	AET1Gv20693500	PNT73148	Os01t0734200	Zm00001d043543
TaRboh11	AET1Gv20693500	PNT73148	Os01t0734200	Zm00001d043543
TaRboh18	AET1Gv20693500	PNT73148	Os01t0734200	Zm00001d043543
TaRboh18	AET1Gv20693500	PNT73148	Os05t0528000	Zm00001d043543
TaRboh18	AET1Gv20693500	PNT73148	Os05t0528000	Zm00001d043543
TaRboh18	AET1Gv20693500	PNT73148	Os05t0528000	Zm00001d043543
TaRboh21	AET1Gv20693500	PNT73148	Os05t0528000	Zm00001d043543
TaRboh21	AET1Gv20693500	PNT73148	Os05t0528000	Zm00001d043543
TaRboh21	AET1Gv20693500	PNT73148	Os05t0528000	Zm00001d043543
TaRboh21	AET1Gv20693500	PNT73148	Os05t0528000	Zm00001d043543
TaRboh02	AET3Gv20795300	PNT73148	Os05t0528000	Zm00001d043543
TaRboh02	AET3Gv20795300	PNT73148	Os05t0528000	Zm00001d043543
TaRboh02	AET3Gv20795300	PNT73148	Os05t0528000	Zm00001d043543
TaRboh02	AET3Gv20795300	PNT73148	Os05t0528000	Zm00001d043543
TaRboh06	AET3Gv20795300	PNT73148	Os05t0528000	Zm00001d043543
TaRboh06	AET3Gv20795300	PNT73148	Os05t0528000	Zm00001d043543
TaRboh06	AET3Gv20795300	PNT73148	Os05t0528000	Zm00001d043543
TaRboh06	AET3Gv20795300	PNT73148	Os05t0528000	Zm00001d043543
TaRboh11	AET3Gv20795300	PNT73148	Os05t0528000	Zm00001d043543
TaRboh11	AET3Gv20795300	PNT73148	Os05t0528000	Zm00001d043543
TaRboh11	AET3Gv20795300	PNT73148	Os05t0528000	Zm00001d043543
TaRboh11	AET3Gv20795300	PNT73148	Os05t0528000	Zm00001d043543
TaRboh18	AET3Gv20795300	PNT73148	Os05t0528000	Zm00001d043543
TaRboh18	AET3Gv20795300	PNT73148	Os05t0528000	Zm00001d043543
TaRboh18	AET3Gv20795300	PNT73148	Os05t0528000	Zm00001d043543
TaRboh21	AET3Gv20795300	PNT73148	Os05t0528000	Zm00001d043543
TaRboh21	AET3Gv20795300	PNT73148	Os05t0528000	Zm00001d043543
TaRboh01	AET1Gv20683500
TaRboh08	AET1Gv20683500
TaRboh13	AET3Gv20415100
TaRboh16	AET3Gv20415100
TaRboh19	AET3Gv20415100
TaRboh22	AET4Gv20774000
TaRboh24	AET4Gv20774000
TaRboh29	AET4Gv20774000
TaRboh23	AET4Gv20828800
TaRboh25	AET4Gv20828800
TaRboh30	AET4Gv20828800
TaRboh33	AET5Gv20695000
TaRboh36	AET5Gv20695000
TaRboh37	AET6Gv20441800
TaRboh38	AET6Gv20441800
TaRboh39	AET6Gv20441800
