# Supplementary material for: Genome-Wide Identification, Classification, Expression Analysis, and Screening of Drought and Heat Resistance-Related Candidates of the Rboh Gene Family in Wheat
Source: Plants (Basel). 2024 Nov 30;13(23):3377. doi: 10.3390/plants13233377 (PMC11644269; doi:10.3390/plants13233377)
Supplement: Supplementary file 1 [file plants-13-03377-s001.zip › Table S5 The primers of TaRbohs and refrerence gene for the qRT-PCR analysis.xlsx]

## Sheet: Sheet1
Table S5 The primers of TaRbohs and refrerence gene for the qRT-PCR analysis
Primer name	F-Primer sequence (5'-3')	R-Primer sequence (5'-3')
TaRboh09	GAGTGTGCCCGGTTAATCAT	GCCAATTGTCCTTGAGGAAG
TaRboh11	TCTTCGACATGGTGGACAAG	CGTTGGTCGTGGAAGACAAT
TaRboh20	TTCTGATCGATGGCCCTTAC	CCCTCATAAGCGTACCCAGA
TaRboh22	GATACTCAAGGTGGCGGTGT	GATGTGCACGCTCACGTAGT
TaRboh23	CAAGCCACCTGGTTTCAAAT	TCCTAAGCCGAGAAGTCCAA
TaRboh24	GATACTCAAGGTGGCGGTGT	GATGTGCACGCTCACGTAGT
TaRboh29	CGAGACGCTCAAGTTCAACA	TTCATGGGCTCGTACTCCTC
TaRboh30	AGAGGGATCGTCAAGGAGGT	GATGCACTGAGGGCGATAAT
TaRboh34	TCCTGGAGGACAACTGGAAG	GATGAGGGCCATGTTGAACT
TaRP15	GCACACGTGCTTTGCAGATAAG	GCCCTCAAGCTCAACCATAACT
